# Supplementary material for: A clinical and molecular analysis of Candidozyma auris strains from Romania, 2022–2023
Source: Microbiol Spectr. 2025 May 19;13(7):e02809-24. doi: 10.1128/spectrum.02809-24 (PMC12210910; doi:10.1128/spectrum.02809-24)
Supplement: Supplemental material — Tables S1 to S4. [file spectrum.02809-24-s0001.xlsx]

## Sheet: Variants_Annot_by_Chr
Table S1. Variants annotated by chromosomes
SNP analysis was performed by comparing the Romanian genomes with the B13916 genome (the one closest by number of SNPs). The annotations here were assigned by homology of B13916 with B11205. Only a few genes are annotated properly in the existing C.auris NCBI genomes. The mutations observed here are strictly compared with B13916 genome. Some contradictions may arise if we compare to other genomes…
Annotations	Mutations in CDS genes	%	Forward	Reverse
CDS											WZC14477.1						WZC14489.1					WZC14498.1			WZC14545.1	WZC14546.1	WZC14547.1		WZC14551.1			WZC14557.1	WZC14559.1						WZC14573.1			WZC14607.1							WZC14642.1
gene name	92	53.0203									CJI82_00002						CJI82_00014					CJI82_00023		CJI82_00048	CJI82_00071	CJI82_00072	CJI82_00073		CJI82_00077			CJI82_00083	CJI82_00085						CJI82_00099			CJI82_00134							CJI82_00170
Direction			45	47							reverse						forward					reverse		reverse	forward	forward	forward		forward			forward	reverse						forward			reverse							reverse
CHR1											5892	22112	23949	38558	43849	47290	48625	68332	68342	68744	70915	72281	93262	114940	168888	171613	173143	184083	187601	193550	194544	200545	205840	209800	226818	231322	234922	236331	238040	259065	290188	308457	327533	327556	330078	338425	356370	365164	387495
	No of SNPs				Blanks	ins	del	snp	mnp	complex	ins	ins	ins	ins	del	ins	ins	ins	ins	ins	ins	snp	ins	snp	snp	snp	snp	snp	snp	snp	snp	snp	snp	snp	snp	ins	ins	ins	snp	ins	snp	ins	snp	snp	ins	ins	ins	ins	snp
Ca01RO	167				143	114	8	45	0	0	AC:533A:0	AT:348A:0		AC:377A:7	G:6GA:0	TC:149T:0	ACAG:321A:28	TA:38T:1	CA:24C:0	CG:260C:0	GA:398G:28		AC:415A:0		C:508A:0		G:520A:0	T:578C:0	C:468A:0	G:697T:0	G:394T:18	A:480G:0		T:355A:3		GA:417G:0	TC:329T:0			AC:458A:0		AG:281A:0				AC:512A:2	TG:245T:0
Ca02RO	179				131	122	8	48	0	1	AC:959A:2	AT:913A:0		AC:312A:5		TC:103T:1	ACAG:510A:45	TA:409T:1	CA:299C:30	CG:760C:0			AC:845A:0		C:902A:0		G:820A:0	T:956C:0	C:1027A:0	G:1126T:0	G:622T:43	A:936G:0		T:599A:14		GA:663G:0	TC:698T:3			AC:727A:0		AG:512A:0				AC:838A:2	TG:734T:1
Ca03RO	166				144	113	6	46	0	1	AC:641A:1	AT:392A:1		AC:379A:4		TC:165T:1		TA:30T:0		CG:293C:0	GA:502G:39		AC:447A:0		C:540A:0		G:602A:0	T:567C:0	C:517A:0	G:740T:0	G:333T:0	A:543G:0				GA:426G:0	TC:338T:0			AC:486A:1		AG:361A:0			AT:278A:20	AC:515A:0	TG:302T:1
Ca04RO	179				131	120	8	49	0	2	AC:749A:0	AT:676A:0		AC:224A:2		TC:83T:0	ACAG:400A:27	TA:303T:0	CA:220C:18	CG:601C:3			AC:634A:0		C:635A:0		G:697A:0	T:725C:0	C:773A:0	G:915T:0	G:580T:49	A:738G:0		T:455A:5		GA:482G:0	TC:543T:1			AC:503A:1		AG:402A:1		T:74G:2		AC:641A:0	TG:513T:0
Ca05RO	181				129	119	8	52	0	2	AC:932A:0	AT:864A:0		AC:316A:6		TC:113T:0	ACAG:642A:32	TA:437T:1	CA:304C:28	CG:898C:4			AC:905A:0		C:914A:1		G:1012A:0	T:998C:0	C:1019A:0	G:1179T:0	G:755T:46	A:999G:0		T:650A:5		GA:770G:0	TC:788T:1			AC:720A:1	A:216G:22	AG:634A:0			AT:421A:35	AC:906A:0	TG:755T:2
Ca06RO	163				147	111	5	46	0	1	AC:1068A:1	AT:679A:0		AC:737A:12		TC:296T:1	ACAG:626A:46	TA:47T:0	CA:33C:3	CG:470C:0			AC:695A:0		C:902A:0		G:916A:0	T:980C:0	C:972A:0	G:1188T:0	G:620T:2	A:909G:0		T:569A:4		GA:693G:0	TC:695T:2			AC:745A:4		AG:569A:1			AT:406A:38	AC:874A:1	TG:384T:0
Ca07RO	172				138	115	9	48	0	0	AC:774A:0	AT:472A:0		AC:594A:9		TC:270T:1	ACAG:470A:25	TA:45T:0	CA:30C:1	CG:283C:0			AC:530A:0		C:633A:0		G:695A:0	T:775C:0	C:673A:0	G:905T:0	G:276T:0	A:753G:0		T:390A:6		GA:526G:2	TC:499T:2			AC:546A:0		AG:369A:0				AC:679A:2	TG:344T:0
Ca08RO	178				132	116	11	50	0	1	AC:943A:0	AT:930A:0		AC:275A:3		TC:116T:0	ACAG:556A:34	TA:440T:0	CA:317C:22	CG:818C:1			AC:863A:0		C:972A:0		G:971A:1	T:972C:0	C:1019A:0	G:1114T:0	G:685T:39	A:1028G:0		T:626A:12		GA:730G:0	TC:752T:3			AC:695A:0		AG:569A:0				AC:878A:0	TG:800T:0
Ca10RO	182				128	122	9	50	0	1	AC:866A:0	AT:794A:0		AC:247A:5		TC:89T:0	ACAG:492A:31	TA:356T:0	CA:262C:13	CG:667C:0	GA:578G:54		AC:799A:0		C:834A:0		G:831A:0	T:836C:0	C:917A:0	G:1026T:0	G:622T:47	A:874G:0		T:577A:8		GA:615G:0	TC:683T:5			AC:573A:0	A:197G:17	AG:454A:2	T:64C:5		AT:341A:33	AC:804A:0	TG:602T:0
Ca11RO	181				129	121	9	50	0	1	AC:762A:0	AT:678A:0		AC:255A:1		TC:89T:0	ACAG:443A:43	TA:336T:1	CA:230C:18	CG:641C:1			AC:674A:0		C:706A:0		G:761A:0	T:789C:0	C:771A:0	G:889T:0	G:402T:14	A:790G:0		T:478A:5		GA:563G:1	TC:535T:2			AC:509A:0		AG:478A:0			AT:329A:30	AC:715A:0	TG:559T:1
Ca12RO	174				136	116	9	48	0	1	AC:771A:0	AT:674A:0		AC:240A:7		TC:91T:0	ACAG:458A:29	TA:350T:0	CA:258C:15	CG:666C:1			AC:718A:1		C:809A:0		G:806A:1	T:866C:0	C:879A:0	G:953T:0	G:495T:29	A:823G:0		T:504A:6		GA:563G:0	TC:591T:2			AC:591A:0		AG:480A:0				AC:699A:1	TG:596T:1
Ca13RO	179				131	119	9	50	0	1	AC:1023A:0	AT:874A:2		AC:347A:4		TC:115T:0	ACAG:648A:45	TA:479T:0	CA:346C:31	CG:864C:1			AC:920A:2		C:992A:0		G:1082A:0	T:1098C:0	C:1160A:0	G:1148T:0	G:556T:36	A:1115G:0		T:736A:9		GA:800G:0	TC:844T:1			AC:752A:0		AG:715A:0				AC:950A:1	TG:797T:1
Ca15RO	176				134	117	8	50	0	1	AC:508A:0	AT:507A:0		AC:140A:1		TC:57T:0		TA:208T:0	CA:150C:12	CG:373C:1			AC:436A:0		C:508A:0		G:492A:0	T:521C:2	C:526A:0	G:599T:0	G:379T:37	A:493G:0		T:282A:5		GA:337G:0	TC:379T:0			AC:318A:0		AG:243A:0				AC:449A:0	TG:379T:0
Ca16RO	179				131	118	10	50	0	1	AC:643A:0	AT:544A:0		AC:170A:1		TC:63T:0	ACAG:324A:27	TA:251T:0		CG:407C:3	GA:380G:38		AC:461A:0		C:537A:0	T:740A:0	G:563A:0	T:640C:0	C:642A:0	G:724T:0	G:410T:28	A:646G:0		T:369A:7		GA:439G:0	TC:441T:2			AC:401A:0		AG:321A:1			AT:246A:23	AC:496A:0	TG:451T:1
Ca17RO	177				133	116	7	51	0	3	AC:517A:0	AT:389A:0		AC:125A:3		TC:51T:1		TA:208T:0	CA:138C:10	CG:352C:2			AC:408A:0		C:450A:0		G:397A:0	T:479C:0	C:490A:1	G:540T:0		A:441G:0		T:304A:4		GA:343G:0	TC:312T:1			AC:342A:1		AG:244A:0				AC:388A:1	TG:298T:1
Ca18RO	178				132	118	8	49	0	3	AC:503A:0	AT:468A:0		AC:166A:3		TC:48T:0		TA:236T:0	CA:176C:4	CG:392C:1	GA:337G:33		AC:397A:0		C:461A:0		G:506A:0	T:523C:0	C:540A:0	G:642T:0	G:332T:11	A:540G:0		T:300A:7		GA:361G:0	TC:349T:1			AC:361A:0		AG:266A:2				AC:465A:0	TG:390T:0
Ca19RO	167				143	120	6	40	0	1	AC:673A:0	AT:588A:0		AC:191A:3		TC:51T:0	ACAG:345A:24	TA:292T:1	CA:220C:15	CG:521C:1		T:571A:0	AC:550A:0				G:573A:0	T:619C:0	C:738A:0	G:829T:0					T:28C:3	GA:450G:0	TC:477T:2		A:285G:0	AC:398A:0		AG:338A:0			AT:260A:26	AC:531A:0	TG:461T:1
Ca20RO	166				144	119	7	38	0	2	AC:658A:0	AT:621A:1		AC:195A:4		TC:72T:0	ACAG:357A:21	TA:292T:0		CG:476C:0		T:731A:0	AC:522A:1				G:626A:0	T:582C:0	C:681A:0	G:816T:0						GA:442G:0	TC:450T:1		A:344G:0	AC:452A:0	A:147G:12	AG:359A:0				AC:526A:0	TG:470T:2
Ca21RO	178				132	117	11	49	0	1	AC:576A:0	AT:497A:0		AC:167A:3		TC:56T:0	ACAG:298A:26	TA:269T:0	CA:190C:11	CG:417C:0			AC:485A:0		C:530A:0		G:523A:0	T:542C:0	C:550A:0	G:739T:0	G:430T:22	A:587G:0		T:317A:3		GA:385G:0	TC:441T:1			AC:368A:1		AG:267A:1				AC:462A:0	TG:465T:2		A:552G:0
Ca22RO	185				125	119	10	53	0	3	AC:390A:0	AT:326A:0		AC:109A:0		TC:36T:0	ACAG:201A:13	TA:120T:0	CA:75C:4	CG:270C:0			AC:289A:0		C:361A:0		G:338A:0	T:383C:0	C:390A:0	G:467T:0	G:223T:7	A:335G:0		T:200A:2		GA:241G:0	TC:242T:1			AC:245A:3		AG:168A:0			AT:106A:11	AC:287A:0	TG:244T:0		A:391G:0
Ca23RO	186				124	121	11	50	1	3	AC:520A:0	AT:500A:2		AC:147A:0		TC:70T:1	ACAG:264A:24	TA:234T:1	CA:162C:11	CG:390C:0			AC:406A:0		C:484A:0		G:454A:0	T:495C:0	C:493A:0	G:569T:0	G:385T:39	A:482G:0		T:295A:4		GA:352G:0	TC:397T:0			AC:318A:0		AG:300A:1			AT:210A:17	AC:406A:0	TG:386T:0	TA:318T:9
Ca24RO	177				133	118	6	51	0	2	AC:610A:0	AT:667A:0		AC:201A:4		TC:77T:0	ACAG:378A:18	TA:259T:0	CA:172C:14	CG:501C:0			AC:597A:1		C:599A:0		G:649A:0	T:657C:0	C:731A:0	G:750T:1	G:483T:25	A:617G:0		T:388A:0	T:37C:3	GA:490G:0	TC:476T:1			AC:470A:0		AG:378A:0				AC:548A:0	TG:538T:1
Ca25RO	180				130	119	7	52	0	2	AC:709A:0	AT:636A:0		AC:203A:3		TC:81T:0	ACAG:444A:35	TA:289T:0	CA:199C:17	CG:561C:0			AC:622A:0		C:611A:0		G:587A:0	T:747C:0	C:734A:0	G:783T:0	G:556T:42	A:718G:2		T:411A:0		GA:497G:0	TC:455T:2			AC:486A:0		AG:396A:2				AC:597A:0	TG:557T:0
Ca26RO	114				196	63	5	45	0	1	AC:23A:0	AT:27A:0								CG:17C:0			AC:10A:0		C:18A:0		G:11A:0	T:17C:0	C:18A:0	G:23T:0	G:18T:0	A:10G:0				GA:16G:0	TC:15T:0			AC:10A:0		AG:10A:0				AC:11A:0
Ca27RO	187				123	122	8	54	0	3	AC:273A:0	AT:228A:0		AC:68A:0		TC:20T:0		TA:71T:0	CA:29C:3	CG:194C:0	GA:100G:8		AC:205A:0		C:226A:0		G:246A:0	T:288C:0	C:293A:0	G:332T:0	G:66T:0	A:285G:0		T:132A:1		GA:186G:0	TC:186T:2	TC:15T:1		AC:214A:1		AG:131A:1		T:14G:1	AT:102A:9	AC:243A:0	TG:158T:0
Ca29RO	187				123	123	7	55	0	2	AC:296A:0	AT:262A:0	CT:97C:9	AC:76A:1		TC:76T:0	ACAG:306A:20	TA:136T:0		CG:364C:0			AC:476A:0		C:505A:0		G:584A:0	T:574C:0	C:575A:0	G:686T:1	G:321T:15	A:561G:1		T:304A:3		GA:396G:0	TC:410T:2			AC:377A:0		AG:295A:0			AT:183A:15	AC:483A:0	TG:354T:1
Ca31RO	147				163	90	5	52	0	0	AC:14A:0	AT:16A:0		AC:14A:0			ACAG:22A:0	TA:18T:0		CG:24C:0	GA:12G:0		AC:34A:0	A:20G:0	C:20A:0		G:12A:0	T:16C:0	C:34A:0	G:34T:0	G:6T:0	A:16G:0	A:22G:0				TC:16T:0					AG:14A:0				AC:22A:0	TG:10T:0
	173.519					115.111	7.96296	48.9259	0.037037	1.48148
						66.3394	4.58911	28.1964	0.0213447	0.853789
Annotations	Mutations in CDS genes	%	Forward	Reverse
CDS														WZC17407.1						WZC17360.1							WZC17333.1						WZC17288.1	WZC17285.1	WZC17264.1									WZC17222.1	WZC17220.1		WZC17211.1
gene name	42	37.2047												CJI82_03020						CJI82_02973							CJI82_02946						CJI82_02901	CJI82_02898	CJI82_02875									CJI82_02832	CJI82_02829		CJI82_02820
Direction			26	16										forward						reverse							forward						forward	forward	forward									forward	reverse		reverse
CHR2											278	1263	1280	4789	34015	50152	69733	70490	74838	110863	136345	142541	149820	153280	153367	162463	164024	171077	171086	171427	171446	254310	263883	268509	315267	316334	322457	330901	353861	354793	355391	403311	410104	411832	417249	427155	436921	454116	477123
						ins	del	snp	mnp	complex	del	complex	ins	ins	ins	ins	snp	ins	snp	ins	ins	snp	del	ins	ins	ins	snp	snp	snp	del	snp	snp	snp	snp	snp	complex	snp	snp	ins	complex	ins	snp	del	snp	snp	ins	snp	ins	ins
Ca01RO	110				90	74	6	28	0	2	A:16 AAC:1	CTAC:427 TA:0	CT:448 C:0	TC:438 T:0	TG:465 T:0	TC:368 T:4				GC:468 G:0	AG:33 A:0		T:540 TGAC:0	AG:438 A:0	TG:397 T:2								T:504 C:0		G:486 A:2	G:482 CTGC:0		A:106 G:0			TG:490 T:7				A:613 C:0	TG:456 T:0	C:663 T:0	TG:181 T:0	GA:214 G:15
Ca02RO	121				79	76	6	36	0	3		CTAC:733 TA:0	CT:850 C:2	TC:831 T:1	TG:908 T:2	TC:346 T:2				GC:723 G:0	AG:522 A:0		T:986 TGAC:0	AG:585 A:3	TG:492 T:1						T:148 C:8		T:929 C:0		G:913 A:0	G:760 CTGC:2		A:613 G:0			TG:971 T:4			A:1002 T:0	A:1093 C:0	TG:662 T:0	C:1273 T:0	TG:413 T:1	GA:335 G:19
Ca03RO	110				90	76	5	27	0	2	A:20 AAC:1	CTAC:498 TA:0	CT:536 C:0	TC:413 T:0	TG:500 T:0	TC:362 T:2				GC:471 G:0	AG:61 A:0		T:579 TGAC:0	AG:422 A:7	TG:434 T:0								T:558 C:0		G:536 A:0	G:528 CTGC:0		A:132 G:0			TG:511 T:1				A:669 C:0	TG:504 T:0	C:671 T:0	TG:225 T:0	GA:289 G:22
Ca04RO	118				82	77	7	30	0	4		CTAC:594 TA:0	CT:679 C:0	TC:684 T:0	TG:643 T:0	TC:270 T:0				GC:617 G:2	AG:440 A:2		T:762 TGAC:0	AG:429 A:5	TG:388 T:1				T:172 C:40				T:708 C:0		G:710 A:0	G:572 CTGC:0		A:474 G:0		TTTTTTTTT:143 CTTTTTTTG:12	TG:743 T:2		G:27 GA:3	A:811 T:0	A:847 C:0	TG:511 T:0	C:977 T:0	TG:323 T:0	GA:295 G:19
Ca05RO	122				78	78	4	38	0	2		CTAC:821 TA:0	CT:942 C:0	TC:856 T:0	TG:837 T:3	TC:404 T:1				GC:861 G:0	AG:593 A:0		T:1129 TGAC:0	AG:657 A:0	TG:582 T:2			T:286 C:72	T:239 C:54		T:148 C:6	T:64 C:5	T:1070 C:2	G:966 T:45	G:962 A:1	G:801 CTGC:1		A:687 G:1			TG:988 T:3			A:1086 T:0	A:1202 C:0	TG:735 T:0	C:1334 T:0	TG:470 T:0	GA:413 G:21
Ca06RO	114				86	76	6	30	0	2		CTAC:344 TA:0	CT:344 C:0	TC:332 T:0	TG:409 T:1	TC:368 T:3				GC:414 G:0	AG:46 A:0		T:485 TGAC:0	AG:352 A:0	TG:356 T:0								T:464 C:0		G:475 A:0	G:387 CTGC:0		A:120 G:0			TG:429 T:1			A:513 T:0	A:576 C:0	TG:341 T:0	C:583 T:0	TG:195 T:2	GA:209 G:14
Ca07RO	110				90	72	7	28	0	3		CTAC:286 TA:0	CT:283 C:2	TC:301 T:0	TG:318 T:0	TC:231 T:0				GC:293 G:0	AG:39 A:0		T:358 TGAC:0	AG:221 A:3	TG:254 T:0					A:11 AT:0			T:392 C:0		G:361 A:0	G:280 CTGC:0		A:95 G:0	AT:51 A:5		TG:333 T:0			A:404 T:0	A:401 C:0	TG:250 T:0	C:504 T:0	TG:125 T:1	GA:134 G:8
Ca08RO	120				80	75	8	34	0	3		CTAC:792 TA:0	CT:925 C:2	TC:915 T:1	TG:874 T:2	TC:349 T:0				GC:746 G:0	AG:526 A:0		T:1122 TGAC:0	AG:612 A:0	TG:555 T:1		G:1001 A:0	T:292 C:72	T:254 C:67			T:176 C:3	T:1044 C:0		G:942 A:0	G:762 CTGC:2		A:611 G:0		TTTTTTTTT:211 CTTTTTTTG:21	TG:920 T:3				A:1047 C:1	TG:821 T:0	C:1216 T:0	TG:434 T:1	GA:357 G:29
Ca10RO	118				82	77	6	33	0	2		CTAC:723 TA:0	CT:849 C:0	TC:796 T:1	TG:726 T:2	TC:314 T:1				GC:756 G:0	AG:531 A:0		T:953 TGAC:0	AG:544 A:4	TG:486 T:0		G:831 A:0		T:212 C:52		T:135 C:3		T:919 C:1		G:894 A:0	G:661 CTGC:1		A:585 G:0			TG:805 T:2				A:1017 C:0	TG:692 T:0	C:1150 T:0	TG:424 T:1	GA:323 G:21
Ca11RO	112				88	73	5	32	0	2		CTAC:653 TA:0	CT:760 C:0	TC:719 T:1	TG:679 T:0	TC:293 T:2				GC:657 G:0	AG:452 A:0		T:849 TGAC:0	AG:475 A:1	TG:409 T:3		G:771 A:0						T:870 C:0		G:769 A:0	G:574 CTGC:0		A:507 G:0			TG:713 T:5				A:878 C:0	TG:563 T:0	C:966 T:0	TG:382 T:0
Ca12RO	118				82	75	5	36	0	2		CTAC:721 TA:0	CT:829 C:0	TC:681 T:0	TG:725 T:1	TC:313 T:0				GC:733 G:1	AG:447 A:0		T:830 TGAC:0	AG:473 A:3	TG:447 T:0		G:804 A:0	T:224 C:46	T:210 C:36		T:116 C:3		T:903 C:0		G:788 A:0	G:634 CTGC:0		A:508 G:0			TG:769 T:2				A:976 C:0	TG:642 T:0	C:1001 T:0	TG:377 T:1	GA:317 G:12
Ca13RO	120				80	75	4	38	0	3		CTAC:828 TA:0	CT:936 C:0	TC:973 T:4	TG:887 T:1	TC:406 T:0				GC:818 G:2	AG:613 A:0		T:1140 TGAC:0	AG:659 A:0	TG:553 T:2		G:1013 A:0	T:278 C:63	T:252 C:61		T:157 C:8	T:62 C:1	T:1223 C:0		G:1031 A:0	G:824 CTGC:2		A:633 G:0			TG:946 T:1				A:1129 C:0	TG:827 T:0	C:1333 T:0	TG:512 T:0	GA:395 G:31
Ca15RO	117				83	75	7	33	0	2		CTAC:394 TA:0	CT:454 C:0	TC:421 T:2	TG:462 T:0	TC:212 T:0				GC:396 G:0	AG:254 A:0		T:523 TGAC:0	AG:307 A:2	TG:274 T:0		G:504 A:0		T:140 C:22				T:497 C:0		G:481 A:0	G:348 CTGC:1		A:316 G:0			TG:498 T:3				A:566 C:0	TG:430 T:0	C:663 T:0	TG:220 T:0	GA:152 G:6
Ca16RO	114				86	73	7	32	0	2		CTAC:456 TA:0	CT:508 C:0	TC:590 T:1	TG:556 T:0	TC:201 T:1				GC:462 G:0	AG:295 A:0		T:674 TGAC:0	AG:383 A:0	TG:330 T:0		G:545 A:0						T:660 C:0		G:592 A:0	G:453 CTGC:0		A:436 G:0			TG:600 T:1				A:728 C:0	TG:494 T:0	C:767 T:0	TG:304 T:0	GA:205 G:16
Ca17RO	120				80	77	6	32	0	5		CTAC:340 TA:0	CT:391 C:0	TC:373 T:1	TG:407 T:0	TC:159 T:0				GC:405 G:0	AG:268 A:0		T:520 TGAC:0	AG:259 A:1	TG:242 T:0		G:471 A:0		T:105 C:28				T:465 C:0		G:469 A:0	G:344 CTGC:0		A:300 G:0		TTTTTTTTT:93 CTTTTTTTG:6	TG:419 T:1				A:470 C:0	TG:413 T:0	C:640 T:0	TG:202 T:1	GA:139 G:4
Ca18RO	111				89	70	6	33	0	2		CTAC:416 TA:0	CT:472 C:0	TC:453 T:0	TG:421 T:0	TC:172 T:2				GC:393 G:0	AG:292 A:0		T:526 TGAC:0	AG:237 A:2	TG:231 T:0			T:118 C:29	T:114 C:21			T:41 C:1	T:577 C:0		G:445 A:0	G:359 CTGC:1		A:329 G:0			TG:527 T:0				A:597 C:0	TG:408 T:0	C:675 T:0	TG:229 T:0
Ca19RO	105				95	74	2	28	0	1		CTAC:506 TA:0	CT:593 C:0	TC:565 T:0	TG:548 T:0	TC:210 T:0				GC:523 G:0	AG:351 A:1			AG:337 A:0	TG:365 T:0				T:141 C:29		T:91 C:4						A:776 C:0				TG:648 T:4					TG:508 T:0	C:822 T:0	TG:298 T:2	GA:227 G:20
Ca20RO	103				97	71	2	29	0	1		CTAC:479 TA:0	CT:539 C:0	TC:571 T:2	TG:563 T:0	TC:240 T:0				GC:544 G:0	AG:364 A:0			AG:390 A:2	TG:398 T:1						T:95 C:3						A:835 C:0				TG:645 T:7					TG:508 T:0	C:825 T:0	TG:280 T:0	GA:223 G:15
Ca21RO	117				83	73	5	37	0	2		CTAC:450 TA:0	CT:512 C:0	TC:511 T:0	TG:480 T:1	TC:187 T:1				GC:479 G:0	AG:352 A:0		T:656 TGAC:0	AG:314 A:0	TG:280 T:0			T:133 C:29	T:136 C:20		T:86 C:5		T:620 C:0		G:579 A:0	G:434 CTGC:1		A:391 G:0			TG:546 T:1			A:637 T:0	A:592 C:0	TG:434 T:1	C:819 T:0	TG:278 T:1
Ca22RO	118				82	77	6	33	0	2		CTAC:341 TA:0	CT:392 C:0	TC:351 T:1	TG:358 T:0	TC:135 T:2				GC:321 G:0	AG:213 A:0		T:458 TGAC:0	AG:211 A:3	TG:235 T:0				T:87 C:19				T:403 C:0		G:378 A:0	G:295 CTGC:1		A:288 G:0			TG:405 T:1		G:7 GA:0	A:449 T:0	A:472 C:0	TG:352 T:0	C:553 T:0	TG:197 T:0	GA:145 G:13
Ca23RO	117				83	76	6	32	0	3		CTAC:383 TA:0	CT:456 C:0	TC:450 T:0	TG:430 T:0	TC:203 T:2			T:71 A:4	GC:421 G:0	AG:265 A:0		T:520 TGAC:0	AG:265 A:2	TG:257 T:0		G:459 A:1						T:548 C:0		G:477 A:0	G:351 CTGC:1		A:356 G:0			TG:499 T:0				A:598 C:0	TG:415 T:1	C:651 T:0	TG:252 T:1	GA:179 G:18
Ca24RO	114				86	73	7	32	0	2		CTAC:518 TA:0	CT:621 C:1	TC:566 T:2	TG:653 T:0	TC:238 T:1				GC:576 G:0	AG:358 A:0		T:690 TGAC:0	AG:403 A:0	TG:384 T:0				T:138 C:34				T:671 C:0		G:659 A:0	G:468 CTGC:1		A:430 G:1			TG:646 T:0	C:792 T:0			A:783 C:0	TG:541 T:0	C:798 T:0	TG:309 T:0	GA:239 G:22
Ca25RO	119				81	75	6	35	0	3		CTAC:500 TA:0	CT:575 C:0	TC:599 T:1	TG:659 T:2	TC:251 T:0				GC:591 G:1	AG:366 A:0		T:684 TGAC:0	AG:442 A:2	TG:356 T:0			T:136 C:34	T:138 C:28			T:43 C:0	T:718 C:0		G:681 A:0	G:496 CTGC:0		A:421 G:0			TG:635 T:4			A:761 T:0	A:801 C:0	TG:551 T:2	C:945 T:0	TG:325 T:1	GA:255 G:21
Ca26RO	78				122	49	2	25	0	2		CTAC:16 TA:0	CT:16 C:0		TG:19 T:0	TC:8 T:0				GC:19 G:0			T:16 TGAC:0	AG:10 A:0		CA:9 C:0							T:13 C:0		G:14 A:0	G:11 CTGC:0		A:11 G:0						A:16 T:0	A:17 C:0	TG:11 T:0	C:14 T:0	TG:11 T:0	GA:9 G:0
Ca27RO	118				82	75	5	36	0	2		CTAC:187 TA:0	CT:213 C:0	TC:221 T:0	TG:224 T:0	TC:92 T:0	A:77 G:18		T:25 A:1	GC:210 G:0	AG:104 A:0		T:315 TGAC:0	AG:130 A:0	TG:128 T:1							T:22 C:1	T:255 C:0		G:284 A:0	G:219 CTGC:0		A:157 G:0			TG:244 T:0			A:277 T:0	A:346 C:0	TG:201 T:0	C:347 T:0	TG:119 T:0	GA:67 G:4
Ca29RO	117				83	73	7	34	0	3		CTAC:202 TA:0	CT:227 C:0	TC:236 T:0	TG:254 T:0	TC:92 T:0	A:83 G:22			GC:256 G:0	AG:87 A:0		T:322 TGAC:0	AG:189 A:0	TG:167 T:0								T:327 C:0		G:313 A:0	G:215 CTGC:0		A:153 G:0	AT:16 A:0		TG:265 T:4			A:363 T:0	A:326 C:0	TG:184 T:0	C:357 T:0	TG:131 T:1	GA:73 G:6
Ca31RO	87				113	55	4	27	0	1		CTAC:12 TA:0		TC:28 T:0	TG:16 T:0			AT:24 A:2		GC:14 G:0		T:18 C:2	T:20 TGAC:0	AG:14 A:0									T:20 C:0		G:22 A:0			A:10 G:0			TG:24 T:0				A:20 C:0			TG:22 T:0	GA:14 G:0
	112.889					72.963	5.44444	32.1481	0	2.33333
						64.6325	4.82283	28.4777	0	2.06693
Annotations	Mutations in CDS genes	%	Forward	Reverse
CDS																					WZC25849.1			WZC25831.1				WZC25821.1		WZC25818.1	WZC25811.1		WZC25794.1					WZC25764.1	WZC25744.1	WZC25728.1				WZC25718.1		WZC25699.1
gene name	46	53.3964																			CJI82_03778			CJI82_03760				CJI82_03760		CJI82_03745	CJI82_03737		CJI82_03720					CJI82_03690	CJI82_03668	CJI82_03652				CJI82_03642		CJI82_03623
Direction			31	15																	reverse			reverse				reverse		forward	forward		forward					reverse	forward	forward				forward		reverse
CHR3											511	709	722	729	742	781	813	826	841	869	22653	26068	27898	60343	74957	77113	87339	88602	95002	96262	110594	116978	147252	156862	170314	188748	197649	212985	254135	291710	296840	306879	307573	312594	348376	350731	360051	383281	400067
						ins	del	snp	mnp	complex	snp	snp	snp	del	complex	del	snp	snp	snp	ins	snp	snp	snp	snp	snp	ins	ins	ins	del	ins	ins	ins	snp	del	snp	snp	ins	snp	snp	snp	ins	ins	ins	snp	ins	snp	del	ins	complex
Ca01RO	85				164	60	6	19	0	0	C:19 A:0									AC:7142 A:8		A:385 C:2				TG:552 T:0	GA:359 G:33	CA:503 C:0		AG:461 A:2	GC:425 G:0	CG:512 C:0		G:399 GA:36			AT:255 A:21				TG:428 T:0	TA:463 T:16	AT:314 A:11
Ca02RO	83				166	60	3	20	0	0	C:33 A:0									AC:9207 A:9		A:645 C:0				TG:978 T:2		CA:655 C:0		AG:775 A:0	GC:816 G:0	CG:965 C:3								A:1021 G:0	TG:556 T:2	TA:708 T:37	AT:650 A:19				A:990 AT:78
Ca03RO	82				167	60	3	19	0	0	C:16 A:0									AC:7507 A:11		A:493 C:0				TG:590 T:0	GA:408 G:27	CA:529 C:0		AG:494 A:1	GC:465 G:0	CG:561 C:0					AT:340 A:15				TG:443 T:0	TA:463 T:18	AT:302 A:8
Ca04RO	81				168	60	3	18	0	0	C:21 A:0									AC:7282 A:19		A:534 C:0				TG:776 T:2		CA:527 C:0		AG:601 A:0	GC:651 G:0	CG:729 C:0								A:752 G:0	TG:445 T:0	TA:558 T:18	AT:444 A:8
Ca05RO	82				167	60	4	18	0	0	C:31 A:0									AC:9218 A:11		A:709 C:0				TG:1094 T:2		CA:732 C:2		AG:860 A:0	GC:867 G:2	CG:953 C:0		G:412 GA:38						A:1078 G:0	TG:647 T:1	TA:750 T:28	AT:658 A:16
Ca06RO	85				164	61	4	20	0	0	C:14 A:0									AC:7854 A:5		A:377 C:0				TG:458 T:0		CA:488 C:0		AG:350 A:0	GC:328 G:0	CG:453 C:2					AT:292 A:19			A:470 G:0	TG:347 T:1	TA:408 T:12	AT:234 A:6				A:491 AT:0
Ca07RO	82				167	58	4	20	0	0	C:20 A:0									AC:6267 A:12		A:278 C:0				TG:395 T:0		CA:350 C:0		AG:268 A:0	GC:285 G:0	CG:362 C:1					AT:152 A:11		G:405 C:0	A:344 G:0	TG:276 T:2	TA:279 T:16	AT:203 A:3
Ca08RO	85				164	61	4	20	0	0	C:31 A:0									AC:8498 A:20		A:750 C:0				TG:1037 T:4		CA:737 C:1	G:388 GA:4	AG:824 A:0	GC:813 G:0	CG:967 C:0		G:412 GA:41							TG:592 T:2	TA:767 T:28	AT:633 A:20
Ca10RO	86				163	62	5	19	0	0	C:24 A:0									AC:8045 A:12		A:603 C:0				TG:848 T:1	GA:417 G:34	CA:637 C:0	G:337 GA:4	AG:784 A:0	GC:678 G:0	CG:874 C:0		G:363 GA:36			AT:487 A:44				TG:472 T:2	TA:714 T:22	AT:588 A:19
Ca11RO	83				166	60	3	19	0	1	C:20 A:0									AC:7550 A:17		A:560 C:0				TG:842 T:1		CA:590 C:1		AG:688 A:1	GC:672 G:0	CG:744 C:2									TG:492 T:1	TA:665 T:25	AT:539 A:20
Ca12RO	87				162	63	4	19	0	1	C:22 A:0									AC:8095 A:19		A:562 C:0				TG:843 T:1		CA:585 C:0	G:288 GA:4	AG:668 A:0	GC:676 G:0	CG:749 C:1					AT:404 A:41				TG:534 T:2	TA:668 T:27	AT:549 A:20						TTTTTTTTTT:76 CTTTTTTTTG:5
Ca13RO	80				169	60	3	17	0	0	C:25 A:0									AC:9164 A:15		A:728 C:0				TG:1044 T:0		CA:716 C:1		AG:900 A:0	GC:923 G:2	CG:1013 C:0									TG:655 T:0	TA:861 T:36	AT:758 A:23
Ca15RO	83				166	59	4	20	0	0	C:18 A:0									AC:5946 A:7		A:354 C:0	C:499 T:0			TG:541 T:1		CA:390 C:1	G:250 GA:2	AG:412 A:0	GC:454 G:1	CG:497 C:1		G:224 GA:19							TG:296 T:0	TA:388 T:14	AT:346 A:6
Ca16RO	87				162	61	4	22	0	0	C:19 A:0									AC:6480 A:8		A:432 C:0				TG:598 T:1		CA:448 C:0	G:250 GA:4	AG:487 A:2	GC:459 G:0	CG:589 C:1		G:281 GA:25							TG:354 T:0	TA:504 T:19	AT:403 A:7			C:611 G:0
Ca17RO	81				168	61	3	17	0	0										AC:5212 A:8		A:345 C:1				TG:491 T:0		CA:336 C:0	G:178 GA:3	AG:389 A:0	GC:406 G:0	CG:429 C:0					AT:223 A:19				TG:282 T:1	TA:370 T:10	AT:308 A:6
Ca18RO	84				165	60	2	22	0	0	C:16 A:0									AC:4965 A:12	T:479 C:0	A:396 C:0				TG:549 T:0		CA:321 C:1		AG:454 A:0	GC:458 G:0	CG:497 C:1									TG:292 T:0	TA:413 T:18	AT:282 A:7
Ca19RO	84				165	61	4	17	0	2	C:15 A:0		A:1146 G:110	T:1082 TG:102	GTAG:1018 CTA:90		A:3896 T:298	T:4428 G:313	G:4908 A:349	AC:5462 A:16				C:765 T:0		TG:666 T:0	GA:263 G:21	CA:435 C:0		AG:533 A:1	GC:532 G:0	CG:601 C:0			A:788 G:0		AT:333 A:34				TG:357 T:0	TA:538 T:19	AT:415 A:14						TTTTTTTTTT:58 CTTTTTTTTG:1
Ca20RO	77				172	59	1	15	0	2	C:21 A:0		A:1223 G:128		GTAG:1131 CTA:95		A:4155 T:301	T:4404 G:310	G:5161 A:348	AC:5598 A:9				C:751 T:0		TG:670 T:0		CA:445 C:0		AG:534 A:0	GC:591 G:1	CG:672 C:1			A:790 G:0						TG:398 T:2	TA:542 T:24	AT:453 A:11						TTTTTTTTTT:61 CTTTTTTTTG:1
Ca21RO	86				163	60	3	22	0	1	C:14 A:0									AC:5227 A:11		A:377 C:0				TG:615 T:0		CA:434 C:0		AG:445 A:0	GC:509 G:0	CG:556 C:1							G:687 C:0	A:590 G:0	TG:328 T:1	TA:494 T:14	AT:345 A:12
Ca22RO	85				164	62	2	21	0	0	C:12 A:0									AC:4196 A:4		A:262 C:0				TG:410 T:1		CA:363 C:0		AG:328 A:0	GC:363 G:2	CG:428 C:0					AT:223 A:19		G:531 C:0	A:472 G:0	TG:276 T:0	TA:319 T:13	AT:276 A:11
Ca23RO	181				68	63	5	87	4	22	C:10 A:0									AC:5764 A:19		A:383 C:0				TG:507 T:2	GA:187 G:16	CA:409 C:0		AG:442 A:0	GC:434 G:0	CG:501 C:0					AT:276 A:22				TG:365 T:1	TA:408 T:24	AT:325 A:6
Ca24RO	87				162	61	4	22	0	0	C:22 A:0									AC:7091 A:11		A:420 C:0			A:13 T:0	TG:719 T:1		CA:564 C:0		AG:537 A:0	GC:589 G:0	CG:632 C:0	T:613 C:0	G:340 GA:31			AT:425 A:44				TG:476 T:0	TA:558 T:34	AT:426 A:17
Ca25RO	86				163	61	4	20	0	1	C:22 A:0									AC:6654 A:13		A:506 C:0				TG:678 T:0	GA:289 G:27	CA:552 C:0		AG:599 A:0	GC:645 G:0	CG:692 C:1		G:336 GA:29					G:768 C:0	A:757 G:0	TG:491 T:1	TA:583 T:20	AT:457 A:17						TTTTTTTTTT:73 CTTTTTTTTG:5
Ca26RO	70				179	45	2	22	0	1		A:75 G:7	A:61 G:5	T:62 TG:4	GTAG:60 CTA:5	A:98 AG:6	A:220 T:15	T:226 G:17	G:262 A:19	AC:294 A:0		A:12 C:0				TG:24 T:0		CA:12 C:0		AG:11 A:0	GC:12 G:0					T:26 A:0						TA:19 T:0	AT:13 A:0
Ca27RO	81				168	60	2	19	0	0										AC:2986 A:10		A:144 C:0				TG:327 T:0		CA:229 C:0		AG:219 A:0	GC:216 G:0	CG:270 C:0								A:274 G:0	TG:196 T:0	TA:235 T:11	AT:154 A:4	A:324 G:0
Ca29RO	83				166	58	2	22	0	1	C:11 A:0									AC:3479 A:11		A:212 C:0				TG:303 T:0	GA:75 G:6	CA:282 C:0		AG:247 A:0	GC:279 G:0	CG:285 C:0		G:112 GA:9				G:351 T:0	G:312 C:0	A:321 G:0	TG:201 T:1	TA:232 T:12	AT:194 A:4
Ca31RO	70				179	51	2	17	0	0										AC:190 A:2		A:22 C:0				TG:20 T:0		CA:14 C:0		AG:16 A:0	GC:18 G:0	CG:34 C:0		G:16 GA:0							TG:10 T:0	TA:12 T:0	AT:14 A:0		CT:10 C:0			CT:8 C:0
	86.1481					59.5185	3.33333	21.963	0.148148	1.18519
						69.0886	3.8693	25.4944	0.171969	1.37575
Annotations	Mutations in CDS genes	%	Forward	Reverse
CDS																		WZC18028.1			WZC18000.1		WZC17987.1	WZC17987.1					WZC17971.1	WZC17961.1	WZC17959.1				WZC17943.1	WZC17942.1			WZC17941.1	WZC17932.1	WZC17930.1	WZC17924.1	WZC17887.1
gene name	37	52.3859																CJI82_04428			CJI82_04399		CJI82_04386	CJI82_04386					CJI82_04370	CJI82_04360	CJI82_04358				CJI82_04341	CJI82_04340			CJI82_04339	CJI82_04326	CJI82_04324	CJI82_04318	CJI82_04281
Direction			21	16														reverse			forward		forward	forward					forward	forward	reverse				reverse	forward			reverse	forward	reverse	reverse	reverse
CHR4											28954	29116	29173	29365	29418	43350	46441	47687	86226	113692	115261	138268	140424	141389	142810	144371	147594	167029	177949	201500	204949	229177	236393	236917	242690	244258	244585	244598	245423	266713	269718	282000	360857	392973	401472	416519	419375	423389	488866
						ins	del	snp	mnp	complex	ins	ins	ins	ins	ins	ins	ins	del	snp	ins	ins	del	ins	ins	ins	ins	ins	ins	snp	snp	snp	del	ins	ins	ins	snp	complex	complex	ins	snp	ins	snp	snp	snp	del	ins	ins	ins	snp
Ca01RO	64				53	51	2	11	0	0	AC:92 A:0	TCTA:773 T:0	GC:1088 G:0	GA:1809 G:0	TTAC:1883 T:1	GA:381 G:0	GC:376 G:0	G:513 GT:0			TG:357 T:1	A:448 AT:27	TG:495 T:0	TG:508 T:0	GA:218 G:4	TG:435 T:0	CT:288 C:19		G:457 A:0	A:577 C:0	T:426 G:0		AG:256 A:17	TC:431 T:0	AG:419 A:0				TG:394 T:3		TC:426 T:2	G:562 A:0						CA:339 C:17
Ca02RO	76				41	54	4	17	0	1		TCTA:1262 T:1	GC:2046 G:0	GA:3035 G:1	TTAC:2877 T:0	GA:711 G:0	GC:737 G:0	G:775 GT:0	A:712 G:1	TA:333 T:9	TG:700 T:0	A:799 AT:54	TG:826 T:1	TG:921 T:2	GA:272 G:2	TG:723 T:0	CT:619 C:53		G:905 A:0	A:964 C:0	T:737 G:1	T:235 TA:24	AG:256 A:19	TC:755 T:0	AG:644 A:0				TG:727 T:0		TC:783 T:1	G:1045 A:0				GT:378 G:35		CA:520 C:40
Ca03RO	70				47	56	2	11	0	1	AC:88 A:0	TCTA:810 T:1	GC:1144 G:0	GA:1939 G:0	TTAC:2011 T:0	GA:450 G:0	GC:440 G:0	G:586 GT:0			TG:427 T:0	A:392 AT:35	TG:479 T:2	TG:559 T:0	GA:177 G:0	TG:500 T:2	CT:337 C:22		G:512 A:0	A:609 C:0	T:434 G:0		AG:276 A:16	TC:459 T:2	AG:467 A:0		TTTTTTTTTTTTTAATTTTTTTTTTTTTTTTTATTTTAT:7 ATTTTTTTTTTTTAATTTTTTTTTTTTTTTTATTTTA:0		TG:397 T:0		TC:510 T:0	G:631 A:0				GT:367 G:26		CA:343 C:24
Ca04RO	73				44	52	4	17	0	0		TCTA:976 T:0	GC:1554 G:0	GA:2371 G:1	TTAC:2298 T:1	GA:490 G:1	GC:482 G:0	G:608 GT:0	A:585 G:1	TA:260 T:10	TG:584 T:0	A:619 AT:43	TG:676 T:0	TG:693 T:2	GA:200 G:1	TG:599 T:0	CT:501 C:38		G:642 A:0	A:820 C:0	T:572 G:0	T:202 TA:17		TC:576 T:2	AG:507 A:0				TG:553 T:0		TC:590 T:0	G:829 A:0				GT:324 G:20		CA:444 C:18
Ca05RO	75				42	56	3	16	0	0		TCTA:1444 T:0	GC:2220 G:0	GA:2955 G:0	TTAC:2843 T:0	GA:807 G:0	GC:719 G:0	G:828 GT:1	A:642 G:1	TA:334 T:8	TG:837 T:1	A:826 AT:68	TG:881 T:0	TG:914 T:0	GA:303 G:3	TG:813 T:0	CT:671 C:49	GAA:143 G:5	G:956 A:0	A:1037 C:0	T:991 G:1			TC:801 T:2	AG:651 A:1				TG:764 T:2		TC:841 T:2	G:1026 A:1				GT:408 G:36		CA:618 C:50
Ca06RO	71				46	53	4	14	0	0	AC:91 A:0	TCTA:746 T:2	GC:1016 G:1	GA:1598 G:0	TTAC:1569 T:2	GA:356 G:1	GC:383 G:0	G:510 GT:0			TG:347 T:0	A:342 AT:23	TG:481 T:0	TG:464 T:0	GA:168 G:4	TG:457 T:0	CT:252 C:18		G:461 A:0	A:464 C:0	T:365 G:0	T:49 TA:1	AG:227 A:10	TC:339 T:0	AG:378 A:0				TG:347 T:0		TC:370 T:0	G:446 A:0
Ca07RO	69				48	51	4	14	0	0	AC:32 A:0	TCTA:558 T:0	GC:776 G:0	GA:1149 G:0	TTAC:1133 T:0	GA:252 G:0	GC:322 G:0	G:379 GT:0			TG:226 T:1	A:238 AT:13	TG:328 T:0	TG:390 T:1	GA:96 G:3	TG:328 T:0			G:384 A:0	A:387 C:0	T:297 G:0		AG:180 A:11	TC:288 T:2	AG:306 A:0				TG:251 T:0		TC:354 T:0	G:373 A:1				GT:176 G:13		CA:171 C:16
Ca08RO	72				45	53	2	17	0	0		TCTA:1314 T:1	GC:2050 G:0	GA:2930 G:1	TTAC:2768 T:0	GA:787 G:3	GC:709 G:0	G:807 GT:1	A:658 G:1		TG:739 T:0	A:838 AT:45	TG:909 T:1	TG:940 T:1	GA:278 G:0	TG:779 T:0	CT:695 C:43		G:967 A:0	A:1037 C:0	T:796 G:0		AG:266 A:23	TC:830 T:0	AG:614 A:0				TG:725 T:0		TC:758 T:0	G:1057 A:0				GT:443 G:31		CA:563 C:50	T:1118 C:0
Ca10RO	74				43	54	2	17	0	1		TCTA:1155 T:0	GC:1852 G:1	GA:2787 G:0	TTAC:2653 T:0	GA:666 G:0	GC:602 G:0	G:720 GT:0	A:601 G:1	TA:308 T:8	TG:654 T:1	A:647 AT:42	TG:776 T:0	TG:835 T:0	GA:244 G:3	TG:740 T:0	CT:525 C:43		G:815 A:0	A:958 C:0	T:731 G:0		AG:245 A:19	TC:694 T:0	AG:584 A:0			TAATTTTTTTTTTTTTTTTTTTTTT:120 AATTTTTTTTTTTTTTTTATTTTA:0	TG:717 T:0		TC:708 T:0	G:917 A:0				GT:336 G:25		CA:495 C:35	T:970 C:0
Ca11RO	72				45	54	2	16	0	0		TCTA:1063 T:1	GC:1671 G:0	GA:2377 G:1	TTAC:2281 T:0	GA:645 G:0	GC:600 G:0	G:649 GT:0	A:537 G:3		TG:607 T:0	A:528 AT:40	TG:804 T:0	TG:740 T:2	GA:238 G:1	TG:655 T:0	CT:572 C:41		G:731 A:0	A:812 C:0	T:724 G:0			TC:673 T:0	AG:512 A:0				TG:622 T:0		TC:650 T:0	G:770 A:1	C:885 G:0			GT:273 G:27	AT:104 A:9	CA:490 C:44
Ca12RO	72				45	52	3	16	0	1		TCTA:1158 T:1	GC:1745 G:1	GA:2529 G:0	TTAC:2396 T:0	GA:677 G:1	GC:566 G:0	G:706 GT:0	A:580 G:1		TG:631 T:0	A:615 AT:44	TG:731 T:0	TG:797 T:0	GA:258 G:1	TG:661 T:0	CT:535 C:25		G:784 A:0	A:812 C:0	T:704 G:0			TC:653 T:0	AG:535 A:0				TG:614 T:0		TC:695 T:0	G:834 A:0				GT:381 G:29		CA:480 C:34	T:986 C:0
Ca13RO	74				43	54	3	16	0	1		TCTA:1471 T:1	GC:2264 G:0	GA:3210 G:2	TTAC:3008 T:3	GA:861 G:0	GC:862 G:0	G:927 GT:0	A:773 G:1		TG:844 T:0	A:805 AT:62	TG:1013 T:0	TG:1041 T:0	GA:341 G:2	TG:871 T:0	CT:679 C:47		G:1105 A:0	A:1103 C:0	T:898 G:0	T:251 TA:21		TC:872 T:0	AG:673 A:1				TG:833 T:1		TC:836 T:0	G:1035 A:0				GT:425 G:37	AT:148 A:13	CA:676 C:49
Ca15RO	73				44	51	3	19	0	0		TCTA:659 T:0	GC:1144 G:0	GA:1665 G:0	TTAC:1608 T:0	GA:373 G:1	GC:348 G:0	G:400 GT:0	A:359 G:1	TA:176 T:3	TG:365 T:0	A:382 AT:32	TG:485 T:0	TG:471 T:0	GA:144 G:0	TG:414 T:0	CT:340 C:16		G:509 A:0	A:525 C:2	T:405 G:0	T:133 TA:9		TC:422 T:0	AG:322 A:0	T:513 C:0			TG:415 T:1		TC:456 T:0	G:516 A:0				GT:219 G:18			T:565 C:0
Ca16RO	76				41	55	3	18	0	0		TCTA:830 T:0	GC:1330 G:0	GA:1997 G:2	TTAC:1930 T:0	GA:493 G:0	GC:435 G:0	G:531 GT:1	A:418 G:1	TA:229 T:11	TG:493 T:0	A:424 AT:29	TG:570 T:0	TG:607 T:0	GA:81 G:1	TG:496 T:0	CT:427 C:37		G:532 A:0	A:682 C:0	T:489 G:0	T:165 TA:10	AG:152 A:8	TC:507 T:1	AG:433 A:0				TG:421 T:0		TC:472 T:0	G:603 A:0						CA:330 C:29	T:657 C:0
Ca17RO	72				45	53	2	16	0	1		TCTA:620 T:0	GC:1025 G:0	GA:1579 G:0	TTAC:1563 T:0	GA:334 G:0	GC:301 G:0	G:398 GT:0	A:343 G:0		TG:336 T:0	A:426 AT:35	TG:421 T:0	TG:423 T:2	GA:126 G:3	TG:389 T:0	CT:304 C:19		G:462 A:0	A:452 C:0	T:355 G:0		AG:136 A:8	TC:346 T:0	AG:297 A:0				TG:383 T:1		TC:381 T:0	G:498 A:0				GT:151 G:14	AT:61 A:3	CA:273 C:13	T:543 C:1
Ca18RO	71				46	53	3	15	0	0		TCTA:626 T:0	GC:1075 G:0	GA:1733 G:0	TTAC:1719 T:0	GA:401 G:0	GC:364 G:0	G:420 GT:0	A:425 G:1	TA:161 T:5	TG:407 T:0	A:412 AT:31	TG:440 T:1	TG:522 T:0	GA:162 G:0	TG:452 T:0	CT:326 C:28		G:510 A:0	A:526 C:0	T:420 G:0	T:109 TA:11		TC:430 T:0	AG:340 A:0				TG:331 T:0		TC:415 T:0	G:568 A:0				GT:230 G:19	AT:64 A:2	CA:306 C:25
Ca19RO	67				50	54	2	11	0	0		TCTA:827 T:0	GC:1338 G:0	GA:2054 G:3	TTAC:1950 T:0	GA:469 G:2	GC:460 G:0		A:494 G:1		TG:483 T:0	A:548 AT:40	TG:569 T:0	TG:615 T:0	GA:110 G:0	TG:544 T:0						T:133 TA:7		TC:590 T:1	AG:403 A:0				TG:519 T:0	A:758 C:0	TC:550 T:1					GT:255 G:18	AT:69 A:2	CA:331 C:25
Ca20RO	65				52	51	4	9	0	1		TCTA:905 T:0	GC:1427 G:0	GA:1987 G:1	TTAC:1998 T:0	GA:480 G:0	GC:432 G:0		A:477 G:1		TG:449 T:0	A:447 AT:29	TG:625 T:2	TG:638 T:2	GA:194 G:0	TG:520 T:0	CT:421 C:25					T:153 TA:13		TC:577 T:0	AG:401 A:0				TG:509 T:1	A:757 C:0	TC:538 T:0							CA:355 C:35
Ca21RO	78				39	53	5	19	0	1		TCTA:716 T:0	GC:1231 G:0	GA:1855 G:0	TTAC:1833 T:0	GA:384 G:1	GC:371 G:0	G:455 GT:0	A:468 G:0		TG:422 T:0	A:514 AT:44	TG:545 T:0	TG:574 T:0	GA:126 G:1	TG:426 T:0	CT:333 C:22		G:572 A:0	A:650 C:0	T:501 G:0	T:138 TA:12		TC:485 T:0	AG:387 A:0				TG:417 T:0		TC:473 T:0	G:666 A:0					AT:69 A:3	CA:297 C:22
Ca22RO	78				39	53	4	21	0	0		TCTA:527 T:0	GC:895 G:0	GA:1262 G:0	TTAC:1353 T:0	GA:294 G:0	GC:271 G:0	G:322 GT:0	A:230 G:1	TA:152 T:2	TG:303 T:0	A:342 AT:22	TG:339 T:0	TG:387 T:0	GA:134 G:0	TG:301 T:0	CT:264 C:22		G:414 A:0	A:475 C:0	T:283 G:0	T:119 TA:6		TC:308 T:0	AG:316 A:0				TG:317 T:0		TC:340 T:1	G:417 A:0		T:33 G:1		GT:161 G:10	AT:42 A:3	CA:218 C:21
Ca23RO	73				44	53	4	16	0	0		TCTA:633 T:0	GC:1078 G:0	GA:1594 G:0	TTAC:1539 T:1	GA:392 G:1	GC:360 G:0	G:391 GT:0	A:297 G:0	TA:205 T:9	TG:354 T:0	A:400 AT:18	TG:454 T:0	TG:472 T:0	GA:170 G:2	TG:394 T:0	CT:331 C:18		G:461 A:0	A:536 C:0	T:427 G:0	T:127 TA:13		TC:416 T:0	AG:389 A:0				TG:431 T:0		TC:459 T:0	G:548 A:0			C:13 CA:1		AT:48 A:3	CA:299 C:23
Ca24RO	74				43	55	3	16	0	0		TCTA:937 T:0	GC:1399 G:0	GA:2070 G:1	TTAC:2026 T:0	GA:526 G:0	GC:533 G:0	G:585 GT:0	A:404 G:0	TA:241 T:9	TG:485 T:2	A:516 AT:30	TG:623 T:0	TG:622 T:0	GA:227 G:1	TG:610 T:0	CT:475 C:42		G:635 A:0	A:690 C:0	T:545 G:0	T:155 TA:16		TC:536 T:0	AG:501 A:0				TG:556 T:0		TC:599 T:0	G:756 A:0				GT:331 G:28	AT:82 A:3	CA:406 C:29
Ca25RO	78				39	56	3	19	0	0		TCTA:922 T:0	GC:1463 G:0	GA:2163 G:0	TTAC:2021 T:0	GA:509 G:0	GC:485 G:0	G:589 GT:3	A:445 G:1	TA:231 T:8	TG:484 T:1	A:472 AT:22	TG:620 T:0	TG:605 T:0	GA:223 G:4	TG:556 T:0	CT:449 C:43		G:631 A:0	A:689 C:0	T:554 G:0		AG:190 A:17	TC:514 T:0	AG:468 A:0				TG:551 T:0		TC:585 T:0	G:713 A:0				GT:279 G:17	AT:64 A:4	CA:455 C:40
Ca26RO	43				74	31	1	11	0	0		TCTA:32 T:0	GC:41 G:0	GA:62 G:0	TTAC:53 T:0	GA:14 G:0			A:9 G:0		TG:15 T:0	A:11 AT:1	TG:9 T:0		GA:8 G:0				G:18 A:0		T:14 G:0								TG:16 T:0			G:16 A:0				GT:10 G:0
Ca27RO	72				45	50	3	18	0	1		TCTA:368 T:0	GC:586 G:0	GA:995 G:0	TTAC:942 T:0	GA:216 G:1	GC:195 G:0	G:243 GT:0	A:99 G:0		TG:217 T:0	A:195 AT:10	TG:242 T:0	TG:254 T:0		TG:203 T:1	CT:157 C:10	GAA:5 G:0	G:251 A:0	A:332 C:0	T:226 G:0			TC:219 T:0	AG:215 A:0				TG:188 T:0		TC:219 T:0	G:326 A:1				GT:124 G:11
Ca29RO	70				47	47	2	20	1	0		TCTA:399 T:0	GC:685 G:0	GA:1031 G:0	TTAC:1033 T:0	GA:238 G:2	GC:215 G:0	G:272 GT:0	A:113 G:0	TA:60 T:4	TG:261 T:2		TG:292 T:0	TG:206 T:0		TG:226 T:0			G:279 A:0	A:365 C:0	T:247 G:0			TC:245 T:0	AG:238 A:0				TG:243 T:0		TC:253 T:0	G:296 A:0
Ca31RO	55				62	43	1	11	0	0		TCTA:22 T:0	GC:22 G:0	GA:38 G:0	TTAC:40 T:0	GA:12 G:0	GC:32 G:0	G:14 GT:0			TG:30 T:0		TG:30 T:0	TG:20 T:0	GA:10 G:0	TG:12 T:0			G:18 A:0	A:18 C:0	T:22 G:0			TC:22 T:0	AG:16 A:0				TG:30 T:0		TC:16 T:0	G:26 A:0						CA:10 C:0
	70.6296					51.7778	2.88889	15.5926	0.037037	0.333333
						73.3089	4.09019	22.0766	0.0524384	0.471945
Annotations	Mutations in CDS genes	%	Forward	Reverse
CDS																						rRNA																								WZC18099.1			WZC18102.1
gene name	26	47.6902																				CJI82_05256																								CJI82_04502			CJI82_04505
Direction			12	14																		reverse																								reverse			forward
CHR5											147	477	498	517	519	1693	1759	1774	1916	1945	1957	2023	2157	2169	2202	2213	2240	2548	2609	2985	3870	4096	4105	4156	4171	4286	4361	4366	66239	75147	94426	133757	134238	148941	152680	156071	156752	162480	169790
						ins	del	snp	mnp	complex	snp	snp	complex	snp	snp	snp	snp	complex	complex	complex	complex	snp	ins	snp	snp	ins	del	complex	snp	ins	snp	snp	snp	snp	snp	ins	snp	snp	snp	ins	snp	snp	ins	ins	ins	ins	ins	ins	snp
Ca01RO	52				62	35	1	12	0	4			G:94 AA:0		G:198 A:2					TGGCGCTC:3646 CT:300	GCTGC:3625 CA:298	G:4985 A:270	CG:1670 C:1			TG:562 T:3				CT:1557 C:4									C:575 T:0	AG:604 A:0		A:597 G:0	CA:328 C:0		AG:383 A:6	TG:429 T:0	AG:597 A:0
Ca02RO	57				57	36	2	17	0	2				C:187 A:10								G:4948 A:294	CG:1066 C:0		C:714 G:49	TG:629 T:5				CT:2527 C:1									C:876 T:0	AG:1154 A:0		A:1191 G:0	CA:997 C:0		AG:746 A:3	TG:828 T:1	AG:920 A:0
Ca03RO	52				62	34	1	13	0	4			G:68 AA:0		G:173 A:10					TGGCGCTC:3802 CT:287	GCTGC:3790 CA:270	G:5230 A:252	CG:1949 C:0							CT:1712 C:0									C:628 T:0	AG:564 A:0		A:721 G:0	CA:314 C:0		AG:392 A:0	TG:520 T:2	AG:611 A:0
Ca04RO	56				58	34	1	18	0	3				C:141 A:7								G:4013 A:224	CG:764 C:1		C:493 G:29	TG:454 T:3		GGC:1616 TGG:144		CT:1988 C:2									C:719 T:0	AG:848 A:0	T:58 C:5	A:973 G:2	CA:812 C:0		AG:551 A:2	TG:620 T:0	AG:716 A:0
Ca05RO	58				56	34	3	18	0	3				C:191 A:6								G:4851 A:373	CG:1009 C:0		C:831 G:37	TG:674 T:9		GGC:1935 TGG:196		CT:2594 C:0									C:957 T:0	AG:1110 A:0		A:1217 G:0	CA:1052 C:2		AG:786 A:1	TG:894 T:1	AG:890 A:0
Ca06RO	50				64	33	1	12	0	4				C:246 A:9						TGGCGCTC:3395 CT:300	GCTGC:3392 CA:267	G:4573 A:229	CG:2200 C:2			TG:769 T:6				CT:1443 C:0									C:530 T:0	AG:518 A:0		A:543 G:0	CA:270 C:0	TG:244 T:22	AG:391 A:0	TG:409 T:0	AG:500 A:0
Ca07RO	50				64	30	2	14	0	4				C:159 A:9						TGGCGCTC:2796 CT:193	GCTGC:2785 CA:175	G:4228 A:179	CG:1472 C:1					GGC:1833 TGG:168		CT:1025 C:0									C:368 T:0	AG:423 A:0		A:449 G:0	CA:260 C:0		AG:299 A:1	TG:306 T:1	AG:417 A:0
Ca08RO	54				60	35	2	14	0	3				C:205 A:9								G:4919 A:269	CG:780 C:0			TG:338 T:1		GGC:2066 TGG:188		CT:2567 C:1									C:989 T:0	AG:1117 A:2		A:1287 G:0	CA:1157 C:0		AG:746 A:5	TG:891 T:4	AG:992 A:0
Ca10RO	54				60	35	2	14	0	3				C:135 A:8								G:4513 A:289	CG:808 C:0			TG:390 T:4		GGC:1855 TGG:152		CT:2335 C:0									C:860 T:0	AG:1072 A:0		A:1145 G:0	CA:1002 C:0		AG:630 A:4	TG:757 T:1	AG:825 A:1
Ca11RO	56				58	36	2	16	0	2				C:134 A:2								G:4185 A:275	CG:810 C:1		C:584 G:38	TG:522 T:5				CT:2036 C:0									C:818 T:2	AG:843 A:0	T:69 C:6	A:917 G:0	CA:889 C:0		AG:648 A:3	TG:682 T:2	AG:774 A:0
Ca12RO	52				62	34	1	15	0	2	A:10 G:0			C:174 A:8								G:4636 A:259	CG:775 C:0			TG:405 T:3		GGC:1857 TGG:157		CT:2185 C:2									C:800 T:0	AG:925 A:0		A:962 G:0	CA:835 C:2		AG:629 A:0	TG:706 T:2	AG:806 A:0
Ca13RO	52				62	34	1	15	0	2				C:215 A:7								G:5140 A:327	CG:975 C:2			TG:648 T:3				CT:2761 C:0									C:1047 T:0	AG:1179 A:0	T:97 C:5	A:1330 G:0	CA:1183 C:0		AG:770 A:5	TG:844 T:1	AG:993 A:0
Ca15RO	58				56	35	1	17	0	5				C:74 A:6						TGGCGCTC:1811 CT:183	GCTGC:1819 CA:171	G:3470 A:183	CG:488 C:0		C:394 G:40	TG:364 T:3		GGC:1190 TGG:84		CT:1407 C:0									C:530 T:0	AG:648 A:3		A:624 G:0	CA:581 C:0		AG:405 A:1	TG:461 T:0	AG:543 A:0
Ca16RO	55				59	34	1	15	0	5				C:108 A:4						TGGCGCTC:2002 CT:200	GCTGC:2009 CA:191	G:3708 A:198	CG:527 C:1			TG:384 T:4		GGC:1371 TGG:109		CT:1626 C:0									C:608 T:0	AG:747 A:0		A:779 G:0	CA:665 C:2		AG:441 A:0	TG:544 T:2	AG:641 A:0
Ca17RO	57				57	35	1	16	0	5				C:63 A:4						TGGCGCTC:1512 CT:150	GCTGC:1507 CA:147	G:3000 A:172	CG:477 C:0		C:413 G:27	TG:365 T:6		GGC:1049 TGG:90		CT:1264 C:0									C:476 T:0	AG:523 A:0		A:646 G:0	CA:455 C:2		AG:374 A:3	TG:430 T:2	AG:521 A:0
Ca18RO	58				56	35	2	17	0	4			G:30 AA:0		G:96 A:2							G:2760 A:147	CG:336 C:0		C:280 G:16	TG:273 T:2		GGC:868 TGG:79		CT:1397 C:0									C:525 T:0	AG:626 A:0		A:679 G:0	CA:585 C:0	TG:65 T:5	AG:393 A:0	TG:438 T:1	AG:519 A:0
Ca19RO	60				54	35	1	22	0	2		A:11 G:1										G:3281 A:168	CG:336 C:0			TG:127 T:0	A:854 AG:68			CT:1730 C:0	T:651 G:0	T:2544 C:0	G:2516 C:0	T:2465 C:0	C:2245 T:0	TGATAAGTTTGATTAAGCAAAC:229 T:0	C:763 G:0	C:826 A:0	C:638 T:0	AG:787 A:0			CA:729 C:0		AG:456 A:2	TG:509 T:1			T:776 G:0
Ca20RO	57				57	34	1	20	0	2												G:3121 A:176	CG:360 C:0			TG:146 T:0	A:938 AG:72			CT:1550 C:3	T:689 G:0	T:2522 C:0	G:2491 C:0	T:2538 C:0	C:2313 T:2	TGATAAGTTTGATTAAGCAAAC:232 T:0	C:700 G:0	C:765 A:0	C:668 T:0	AG:775 A:2			CA:711 C:0		AG:471 A:2	TG:595 T:1			T:772 G:0
Ca21RO	56				58	35	2	17	0	2				C:95 A:2								G:3080 A:158	CG:351 C:0			TG:166 T:1				CT:1469 C:1									C:568 T:0	AG:727 A:0		A:718 G:0	CA:656 C:0		AG:406 A:0	TG:496 T:0	AG:500 A:0
Ca22RO	53				61	34	1	15	0	3				C:51 A:3						TGGCGCTC:1613 CT:167	GCTGC:1613 CA:147	G:2683 A:145	CG:270 C:0			TG:143 T:1				CT:1063 C:0									C:385 T:0	AG:502 A:0		A:530 G:0	CA:474 C:0		AG:310 A:0	TG:333 T:1	AG:428 A:0
Ca23RO	52				62	34	2	14	0	2				C:73 A:3								G:3181 A:203	CG:514 C:0		C:468 G:21	TG:359 T:2		GGC:1148 TGG:98		CT:1285 C:0									C:549 T:0	AG:588 A:0		A:606 G:0	CA:564 C:0		AG:408 A:4	TG:418 T:0	AG:510 A:0
Ca24RO	55				59	36	1	16	0	2												G:3957 A:222	CG:547 C:0		C:377 G:33	TG:378 T:1		GGC:1587 TGG:132		CT:1695 C:0									C:639 T:0	AG:800 A:0		A:797 G:0	CA:667 C:0	TG:118 T:13	AG:535 A:1	TG:627 T:3	AG:650 A:0
Ca25RO	54				60	35	2	14	0	3				C:111 A:4							GCTGC:2225 CA:229	G:3975 A:233	CG:483 C:0			TG:289 T:5		GGC:1261 TGG:132		CT:1874 C:0									C:705 T:0	AG:821 A:1		A:841 G:0	CA:736 C:0		AG:532 A:1	TG:545 T:1	AG:668 A:0
Ca26RO	49				65	25	2	17	0	5						A:125 G:10	G:120 A:7	AGGCCAAAAATATGAGGAAAGT:74 GAGAAGC:6	GGC:133 AGT:10	TGGCGCTC:135 CT:7	GCTGC:132 CA:6	G:197 A:7	CG:26 C:0	A:22 G:1			A:47 AG:4	GGC:53 TGG:2		CT:50 C:0									C:17 T:0	AG:18 A:0		A:22 G:0	CA:10 C:0		AG:9 A:0	TG:17 T:0	AG:13 A:0	CA:7 C:0
Ca27RO	60				54	33	1	19	0	7				C:31 A:2						TGGCGCTC:1343 CT:125	GCTGC:1338 CA:112	G:2109 A:97	CG:239 C:0		C:161 G:11	TG:157 T:1		GGC:576 TGG:38		CT:772 C:0									C:270 T:0	AG:361 A:0		A:295 G:0	CA:265 C:0		AG:205 A:2	TG:213 T:0	AG:250 A:0
Ca29RO	60				54	34	1	19	0	6				C:40 A:0						TGGCGCTC:1606 CT:140	GCTGC:1605 CA:125	G:2305 A:118	CG:301 C:0			TG:139 T:2		GGC:769 TGG:44		CT:814 C:0									C:308 T:0	AG:376 A:0		A:364 G:0	CA:322 C:1		AG:208 A:1	TG:289 T:0	AG:309 A:0
Ca31RO	45				69	28	1	14	0	2										TGGCGCTCGATGGCCTGGGCTGC:92 CTGATGGCCTGGCA:6		G:156 A:8	CG:20 C:0	A:16 G:0					T:49 A:4	CT:34 C:0									C:22 T:0	AG:36 A:0		A:24 G:0	CA:20 C:0		AG:18 A:0	TG:12 T:0	AG:14 A:0	CA:6 C:0
	54.5185					33.7778	1.44444	15.9259	0	3.37037
						61.9565	2.64946	29.212	0	6.18207
Annotations	Mutations in CDS genes	%	Forward	Reverse
CDS																	WZC18488.1	WZC18489.1		WZC18498.1					WZC18517.1	WZC18522.1	WZC18539.1			WZC18555.1	WZC18559.1	WZC18565.1		WZC18575.1		WZC15199.1	WZC15971.1					WZC18606.1	WZC18612.1						WZC18655.1
gene name	26	53.5469															CJI82_04901	CJI82_04902		CJI82_04911					CJI82_04930	CJI82_04935	CJI82_04952			CJI82_04971	CJI82_04975	CJI82_04982		CJI82_04992		CJI82_00742	CJI82_01542					CJI82_05026	CJI82_05032						CJI82_05080
Direction			9	17													reverse	forward		forward					reverse	forward	forward			forward	reverse	reverse		reverse		reverse	reverse					reverse	forward						reverse
CHR6											444	1035	6495	14583	38736	97246	117782	120587	142218	144904	156917	156917	158248	173154	194814	207046	248554	270252	277301	292338	296408	310848	320894	329765	344085	378705	378957	395804	406256	406287	406577	413660	428399	450401	495261	520422	521074	527628	539997
						ins	del	snp	mnp	complex	snp	ins	ins	ins	snp	ins	snp	snp	ins	ins	complex	snp	snp	snp	ins	del	ins	del	ins	ins	ins	del	ins	snp	snp	ins	ins	ins	complex	complex	del	ins	ins	snp	ins	ins	ins	ins	snp
Ca01RO	46				32	33	5	7	0	1	C:126 G:9	TG:592 T:0	TC:494 T:0	GC:414 G:0					CG:366 C:3	TG:406 T:0	TT:478 A:0				CG:341 C:0	A:430 ACTCT:0	TC:163 T:0			AC:400 A:0	AC:517 A:0	G:512 GGATGGGCCCAC:0				CG:2249 C:0	CG:2117 C:5	CA:20 C:0				AG:527 A:2	AC:414 A:0		TG:197 T:0	GC:266 G:0	TA:21 T:0	TC:333 T:7
Ca02RO	51				27	36	5	9	0	1	C:96 G:4	TG:1114 T:1	TC:973 T:0	GC:915 G:0					CG:378 C:3	TG:672 T:0	TT:933 A:0				CG:671 C:0	A:684 ACTCT:0	TC:266 T:1		TA:547 T:2	AC:721 A:1	AC:1138 A:3	G:777 GGATGGGCCCAC:0			T:840 A:8	CG:3755 C:1	CG:3524 C:7	CA:380 C:19				AG:877 A:0	AC:665 A:0		TG:583 T:1	GC:365 G:0	TA:378 T:1	TC:294 T:12
Ca03RO	49				29	33	6	8	0	2	C:108 G:8	TG:721 T:0	TC:635 T:0	GC:431 G:0					CG:397 C:2	TG:392 T:0	TT:520 A:0				CG:363 C:0	A:493 ACTCT:0	TC:166 T:0		TA:167 T:3	AC:455 A:0	AC:640 A:2	G:543 GGATGGGCCCAC:0	GT:120 G:7		T:14 A:1	CG:2495 C:2	CG:2252 C:3	CA:13 C:1	AAAAAAAAAAAAAAAAAAAAAAAAATTAATAGA:6 TAAAAAAAAAAAAAAAAAAAAAAAATTAATAG:0		C:250 CA:18	AG:516 A:1	AC:444 A:2		TG:214 T:1	GC:273 G:0		TC:345 T:10
Ca04RO	49				29	36	4	8	0	1	C:66 G:0	TG:879 T:0	TC:717 T:0	GC:722 G:0					CG:276 C:2	TG:527 T:4	TT:723 A:0				CG:523 C:0	A:523 ACTCT:0	TC:197 T:0		TA:419 T:0	AC:574 A:0	AC:807 A:1	G:638 GGATGGGCCCAC:0			T:660 A:7	CG:3054 C:6	CG:2673 C:10	CA:326 C:16				AG:613 A:0	AC:487 A:0		TG:423 T:1	GC:291 G:0	TA:266 T:0	TC:236 T:4
Ca05RO	54				24	36	7	10	0	1	C:100 G:2	TG:1171 T:1	TC:1011 T:0	GC:1008 G:0					CG:429 C:3	TG:832 T:5	TT:852 A:0				CG:809 C:0	A:790 ACTCT:0	TC:257 T:0	T:921 TTTG:58	TA:591 T:1	AC:877 A:1	AC:1125 A:2	G:818 GGATGGGCCCAC:0			T:889 A:13	CG:4032 C:4	CG:3686 C:9	CA:409 C:15			C:470 CA:45	AG:924 A:1	AC:732 A:0		TG:655 T:2	GC:505 G:0	TA:435 T:0	TC:323 T:13
Ca06RO	50				28	34	5	10	0	1	C:111 G:8	TG:505 T:0	TC:485 T:0	GC:421 G:0					CG:423 C:2	TG:396 T:1	TT:378 A:0			A:9 T:0	CG:380 C:0	A:452 ACTCT:0	TC:162 T:0		TA:107 T:1	AC:412 A:0	AC:505 A:2	G:417 GGATGGGCCCAC:0			T:11 A:0	CG:2095 C:0	CG:2041 C:2	CA:15 C:0				AG:432 A:0	AC:385 A:0		TG:163 T:0	GC:199 G:0	TA:18 T:0	TC:317 T:10
Ca07RO	44				34	32	4	7	0	1	C:78 G:6	TG:363 T:0	TC:394 T:0	GC:287 G:0					CG:273 C:1	TG:246 T:0	TT:269 A:0				CG:266 C:0	A:322 ACTCT:0	TC:109 T:0		TA:74 T:0	AC:311 A:0	AC:366 A:0	G:301 GGATGGGCCCAC:0				CG:1601 C:5	CG:1531 C:6					AG:348 A:1	AC:295 A:1		TG:149 T:0	GC:156 G:0		TC:218 T:15
Ca08RO	52				26	37	6	8	0	1	C:90 G:3	TG:1192 T:1	TC:976 T:0	GC:880 G:0					CG:351 C:4	TG:710 T:0	TT:918 A:0				CG:724 C:0	A:754 ACTCT:0	TC:264 T:1		TA:557 T:1	AC:797 A:0	AC:1039 A:2	G:792 GGATGGGCCCAC:0			T:854 A:9	CG:3701 C:2	CG:3537 C:10	CA:388 C:12			C:462 CA:36	AG:784 A:1	AC:701 A:0		TG:573 T:4	GC:431 G:0	TA:424 T:0	TC:313 T:5
Ca10RO	50				28	36	5	8	0	1	C:73 G:1	TG:1112 T:0	TC:952 T:0	GC:882 G:3					CG:307 C:2	TG:665 T:2	TT:852 A:0				CG:587 C:0	A:626 ACTCT:0	TC:248 T:0		TA:503 T:4	AC:716 A:0	AC:870 A:1	G:777 GGATGGGCCCAC:0			T:739 A:13	CG:3903 C:8	CG:3619 C:6	CA:381 C:18			C:365 CA:36	AG:768 A:2	AC:622 A:0		TG:536 T:0	GC:417 G:0	TA:341 T:0	TC:263 T:13
Ca11RO	51				27	36	5	9	0	1	C:70 G:2	TG:908 T:1	TC:764 T:0	GC:813 G:1				A:724 G:0	CG:299 C:4	TG:642 T:1	TT:685 A:0				CG:616 C:0	A:585 ACTCT:0	TC:227 T:0		TA:456 T:1	AC:696 A:1	AC:873 A:1	G:613 GGATGGGCCCAC:0			T:646 A:8	CG:3137 C:2	CG:3003 C:4	CA:318 C:12				AG:725 A:2	AC:536 A:1		TG:499 T:3	GC:387 G:0	TA:382 T:0	TC:259 T:12
Ca12RO	50				28	35	6	8	0	1	C:73 G:1	TG:968 T:0	TC:806 T:0	GC:799 G:0					CG:285 C:1	TG:635 T:0	TT:706 A:0				CG:605 C:0	A:659 ACTCT:0	TC:198 T:1		TA:411 T:4	AC:610 A:2	AC:842 A:3	G:661 GGATGGGCCCAC:0			T:727 A:13	CG:3189 C:3	CG:3134 C:9	CA:331 C:11			C:422 CA:42	AG:769 A:3	AC:610 A:0		TG:504 T:2	GC:410 G:0	TA:318 T:0	TC:257 T:10
Ca13RO	51				27	36	5	9	0	1	C:85 G:5	TG:1146 T:0	TC:1114 T:0	GC:1057 G:0				A:966 G:0	CG:411 C:3	TG:854 T:2	TT:893 A:0				CG:857 C:0	A:833 ACTCT:0	TC:264 T:1		TA:613 T:1	AC:902 A:0	AC:1159 A:1	G:844 GGATGGGCCCAC:0			T:929 A:8	CG:4087 C:6	CG:3774 C:12	CA:425 C:15				AG:929 A:0	AC:771 A:0		TG:701 T:2	GC:560 G:0	TA:440 T:0	TC:312 T:16
Ca15RO	51				27	36	5	9	0	1	C:33 G:2	TG:542 T:1	TC:468 T:0	GC:507 G:0			C:573 T:0		CG:179 C:0	TG:389 T:0	TT:484 A:0				CG:353 C:0	A:341 ACTCT:0	TC:125 T:1		TA:309 T:0	AC:361 A:0	AC:567 A:0	G:362 GGATGGGCCCAC:0			T:492 A:6	CG:2104 C:4	CG:1976 C:2					AG:465 A:0	AC:348 A:0		TG:309 T:1	GC:179 G:0	TA:192 T:0	TC:153 T:10
Ca16RO	49				29	34	5	9	0	1	C:49 G:0	TG:685 T:0	TC:599 T:0	GC:626 G:0					CG:215 C:1	TG:489 T:3	TT:516 A:0				CG:394 C:0	A:436 ACTCT:0	TC:176 T:0		TA:311 T:0	AC:492 A:0	AC:693 A:1	G:526 GGATGGGCCCAC:0			T:514 A:2	CG:2386 C:3	CG:2297 C:6					AG:497 A:0	AC:418 A:1	A:141 C:11	TG:361 T:6	GC:251 G:0	TA:223 T:0	TC:197 T:12
Ca17RO	49				29	35	5	7	0	2	C:40 G:1	TG:557 T:0	TC:449 T:0	GC:461 G:0					CG:169 C:1	TG:339 T:0	TT:383 A:0				CG:292 C:0	A:316 ACTCT:0	TC:100 T:1		TA:275 T:0	AC:348 A:0	AC:509 A:0	G:336 GGATGGGCCCAC:0			T:413 A:6	CG:1912 C:1	CG:1797 C:1			TA:23 G:2		AG:402 A:0	AC:327 A:0		TG:226 T:0	GC:159 G:0	TA:168 T:2	TC:150 T:13
Ca18RO	51				27	37	5	8	0	1	C:37 G:0	TG:577 T:0	TC:579 T:0	GC:529 G:0					CG:162 C:1	TG:377 T:0	TT:466 A:0				CG:336 C:0	A:395 ACTCT:0	TC:99 T:0		TA:219 T:1	AC:405 A:0	AC:521 A:0	G:412 GGATGGGCCCAC:0			T:507 A:4	CG:2192 C:1	CG:1961 C:2	CA:196 C:9				AG:453 A:0	AC:335 A:1		TG:292 T:1	GC:141 G:0	TA:208 T:1	TC:111 T:1
Ca19RO	51				27	37	2	12	0	0		TG:729 T:0	TC:661 T:0	GC:595 G:0	A:578 C:0				CG:235 C:1	TG:488 T:1		T:675 A:0			CG:417 C:0		TC:137 T:0		TA:231 T:2	AC:479 A:0	AC:682 A:0			C:623 A:0	T:554 A:3	CG:2632 C:1	CG:2405 C:6					AG:536 A:0	AC:411 A:0		TG:364 T:2	GC:216 G:0	TA:279 T:0	TC:169 T:11	A:588 G:0
Ca20RO	52				26	36	3	12	0	1		TG:737 T:0	TC:659 T:0	GC:656 G:0	A:582 C:1				CG:231 C:1	TG:469 T:2		T:791 A:1			CG:452 C:0		TC:143 T:0		TA:267 T:3	AC:474 A:0	AC:688 A:0			C:555 A:0	T:538 A:9	CG:2672 C:2	CG:2461 C:7					AG:551 A:2	AC:462 A:1		TG:367 T:0	GC:195 G:0	TA:255 T:0	TC:188 T:3	A:475 G:0
Ca21RO	49				29	36	4	8	0	1	C:37 G:1	TG:648 T:0	TC:612 T:0	GC:536 G:0					CG:159 C:2	TG:367 T:0	TT:527 A:0				CG:391 C:0	A:384 ACTCT:0	TC:125 T:0		TA:255 T:2	AC:420 A:0	AC:639 A:0	G:431 GGATGGGCCCAC:0			T:529 A:4	CG:2431 C:1	CG:2101 C:3	CA:245 C:10				AG:458 A:0	AC:392 A:0		TG:305 T:2	GC:211 G:0	TA:212 T:1	TC:175 T:3
Ca22RO	47				31	35	4	7	0	1		TG:499 T:2	TC:469 T:0	GC:366 G:0					CG:135 C:1	TG:290 T:0	TT:392 A:0				CG:242 C:0	A:282 ACTCT:0	TC:90 T:0		TA:217 T:1	AC:309 A:0	AC:434 A:0	G:309 GGATGGGCCCAC:0			T:359 A:4	CG:1778 C:1	CG:1684 C:5	CA:197 C:6				AG:351 A:0	AC:270 A:2		TG:239 T:0	GC:160 G:0	TA:148 T:1	TC:155 T:1
Ca23RO	49				29	36	4	8	0	1	C:44 G:0	TG:560 T:0	TC:507 T:0	GC:482 G:2					CG:163 C:3	TG:376 T:1	TT:403 A:0				CG:335 C:0	A:329 ACTCT:0	TC:129 T:0		TA:262 T:2	AC:368 A:0	AC:574 A:2	G:366 GGATGGGCCCAC:0			T:420 A:3	CG:2110 C:3	CG:1977 C:7	CA:249 C:9				AG:418 A:1	AC:389 A:0		TG:290 T:1	GC:205 G:0	TA:205 T:0	TC:166 T:13
Ca24RO	49				29	35	5	8	0	1	C:55 G:0	TG:806 T:0	TC:660 T:0	GC:627 G:0					CG:255 C:1	TG:502 T:0	TT:582 A:0				CG:559 C:0	A:472 ACTCT:0	TC:186 T:0		TA:368 T:1	AC:523 A:0	AC:713 A:0	G:495 GGATGGGCCCAC:0			T:549 A:9	CG:2744 C:1	CG:2636 C:6					AG:581 A:0	AC:479 A:0		TG:459 T:3	GC:275 G:0	TA:282 T:0	TC:238 T:10
Ca25RO	47				31	34	4	8	0	1	C:62 G:3	TG:764 T:0	TC:693 T:0	GC:643 G:1					CG:230 C:6	TG:536 T:1	TT:589 A:0				CG:541 C:0	A:473 ACTCT:0	TC:200 T:0		TA:327 T:0	AC:582 A:0	AC:726 A:1	G:529 GGATGGGCCCAC:0			T:619 A:3	CG:2784 C:3	CG:2630 C:5					AG:601 A:0	AC:504 A:0		TG:456 T:1	GC:288 G:0	TA:276 T:0	TC:241 T:12
Ca26RO	33				45	25	3	5	0	0		TG:24 T:0	TC:34 T:0	GC:10 G:0					CG:11 C:0	TG:13 T:0										AC:11 A:0	AC:18 A:0	G:10 GGATGGGCCCAC:0			T:10 A:0	CG:70 C:0	CG:70 C:0					AG:19 A:0	AC:11 A:0			GC:12 G:0
Ca27RO	48				30	34	5	8	0	1	C:19 G:0	TG:319 T:0	TC:253 T:0	GC:252 G:0					CG:79 C:0	TG:204 T:1	TT:208 A:0		T:137 A:1		CG:198 C:0	A:146 ACTCT:0	TC:44 T:0		TA:28 T:0	AC:216 A:0	AC:275 A:0	G:218 GGATGGGCCCAC:0			T:154 A:2	CG:1181 C:2	CG:1068 C:3					AG:201 A:0	AC:181 A:0		TG:137 T:0	GC:95 G:0	TA:87 T:0	TC:83 T:6
Ca29RO	50				28	34	6	9	0	1	C:12 G:1	TG:324 T:0	TC:321 T:0	GC:295 G:0					CG:104 C:0	TG:206 T:0	TT:253 A:0				CG:240 C:0	A:200 ACTCT:0	TC:53 T:0		TA:117 T:1	AC:231 A:0	AC:352 A:0	G:241 GGATGGGCCCAC:0			T:175 A:0	CG:1312 C:1	CG:1194 C:0				C:122 CA:9	AG:269 A:0	AC:199 A:0		TG:146 T:2	GC:139 G:0	TA:83 T:1	TC:82 T:7
Ca31RO	39				39	29	2	7	0	1		TG:14 T:0	TC:14 T:0	GC:30 G:0		CT:10 C:0			CG:12 C:0	TG:12 T:0	TT:22 A:0									AC:14 A:0	AC:32 A:0	G:36 GGATGGGCCCAC:0			T:14 A:0	CG:114 C:0	CG:84 C:0					AG:30 A:0	AC:18 A:0		TG:12 T:0	GC:22 G:0		TC:16 T:0
	48.5556					34.5556	4.62963	8.37037	0	1
						71.167	9.53471	17.2387	0	2.0595
Annotations	Mutations in CDS genes	%	Forward	Reverse
CDS																			WZC26182.1				WZC26143.1			WZC26136.1		WZC26110.1				WZC26098.1		WZC26089.1	WZC26076.1	WZC26071.1				WZC26037.1					WZC26017.1	WZC26013.1	WZC25996.1
gene name	18	57.9952																	CJI82_05591				CJI82_05551			CJI82_05544		CJI82_05517				CJI82_05505		CJI82_05496	CJI82_05483	CJI82_05478				CJI82_05444					CJI82_05422	CJI82_05418	CJI82_05401
Direction			7	11															forward				forward			forward		reverse				reverse		reverse	reverse	reverse				reverse					reverse	forward	reverse
CHR7											420	425	433	439	483	484	522	11226	31151	32024	40782	49561	105983	109942	109948	128587	132715	176964	178706	190215	208368	208977	220988	233805	263375	274058	290357	320201	332381	351537	368598	371946	381749	388046	407454	417693	446378	447136	459964
						ins	del	snp	mnp	complex	ins	snp	snp	del	ins	ins	ins	snp	ins	complex	ins	ins	snp	snp	complex	ins	del	ins	snp	ins	ins	ins	ins	ins	snp	snp	ins	snp	ins	ins	snp	ins	ins	snp	ins	snp	snp	ins	del
Ca01RO	34				27	22	4	7	0	1		G:14 A:0	G:17 A:0	A:17 ACCT:0		AAG:133 A:4	TA:317 T:14		GC:496 G:0		TG:430 T:1	TC:530 T:0				AC:303 A:2	A:165 ATG:2	CG:538 C:2		CA:313 C:0	TG:424 T:0	TG:446 T:2	CT:383 C:17	TG:271 T:0				A:495 C:0	AG:372 A:0	AG:552 A:0		TG:393 T:0			TC:501 T:1	G:476 A:0		GC:470 G:0	T:337 TAAAA:0
Ca02RO	34				27	24	1	8	0	1						AAG:147 A:0	TA:383 T:7		GC:780 G:0		TG:773 T:1	TC:574 T:0		A:151 T:35		AC:432 A:0		CG:874 C:0		CA:535 C:3	TG:730 T:0	TG:884 T:0	CT:737 C:22	TG:450 T:0	C:676 A:56	T:604 C:55		A:860 C:0	AG:767 A:1	AG:732 A:0		TG:684 T:3			TC:921 T:3	G:905 A:0		GC:822 G:1	T:501 TAAAA:0
Ca03RO	32				29	22	2	7	0	1	AC:7 A:0	G:13 A:0	G:19 A:0			AAG:163 A:7	TA:379 T:9		GC:548 G:0		TG:544 T:0	TC:547 T:0				AC:353 A:1	A:202 ATG:3	CG:547 C:0		CA:353 C:2	TG:478 T:2	TG:497 T:0	CT:375 C:12	TG:325 T:0				A:486 C:0	AG:391 A:0	AG:533 A:0		TG:380 T:1			TC:555 T:0	G:537 A:0		GC:503 G:1	T:374 TAAAA:0
Ca04RO	31				30	24	2	5	0	0						AAG:112 A:0	TA:324 T:9		GC:570 G:0		TG:556 T:2	TC:531 T:0				AC:338 A:0	A:99 ATG:5	CG:637 C:0		CA:360 C:0	TG:608 T:1	TG:624 T:0	CT:579 C:23	TG:323 T:0				A:689 C:0	AG:546 A:0	AG:582 A:1		TG:565 T:0			TC:771 T:2	G:674 A:0		GC:647 G:1	T:439 TAAAA:0
Ca05RO	32				29	24	2	6	0	0						AAG:158 A:0	TA:438 T:11		GC:749 G:0		TG:810 T:0	TC:646 T:7		A:142 T:42		AC:560 A:2	A:146 ATG:8	CG:958 C:0		CA:541 C:1	TG:834 T:0	TG:842 T:2	CT:748 C:22	TG:553 T:0				A:959 C:0	AG:788 A:0	AG:771 A:0		TG:766 T:3			TC:1044 T:4	G:966 A:0		GC:873 G:3	T:540 TAAAA:0
Ca06RO	36				25	26	3	7	0	0	AC:9 A:0	G:16 A:0	G:19 A:0	A:20 ACCT:4		AAG:136 A:6	TA:326 T:9		GC:448 G:0		TG:379 T:0	TC:507 T:0				AC:286 A:0	A:170 ATG:13	CG:416 C:0		CA:243 C:0	TG:341 T:1	TG:392 T:0	CT:270 C:10	TG:281 T:1				A:429 C:0	AG:311 A:1	AG:477 A:1		TG:325 T:0			TC:504 T:0	G:419 A:0		GC:388 G:0	T:287 TAAAA:0
Ca07RO	29				32	21	1	6	0	1						AAG:87 A:1	TA:225 T:2		GC:310 G:0		TG:253 T:0	TC:366 T:0				AC:241 A:0	A:96 ATG:4	CG:359 C:0		CA:208 C:0	TG:298 T:0	TG:326 T:2	CT:167 C:3	TG:190 T:0				A:352 C:0	AG:254 A:0	AG:322 A:0		TG:249 T:4			TC:402 T:1	G:307 A:0		GC:293 G:0
Ca08RO	31				30	24	1	5	0	1						AAG:133 A:0	TA:401 T:9		GC:838 G:0		TG:801 T:0	TC:613 T:0				AC:473 A:0		CG:887 C:1		CA:534 C:2	TG:834 T:0	TG:856 T:0	CT:812 C:39	TG:452 T:0				A:949 C:0	AG:813 A:1	AG:797 A:0		TG:756 T:1			TC:1034 T:0	G:939 A:0		GC:785 G:2	T:555 TAAAA:0
Ca10RO	33				28	24	2	6	0	1						AAG:137 A:0	TA:417 T:10		GC:676 G:3		TG:695 T:0	TC:506 T:0		A:108 T:24	CA:17 G:1	AC:432 A:2	A:80 ATG:4	CG:776 C:0		CA:500 C:0	TG:703 T:0	TG:698 T:0	CT:706 C:28	TG:395 T:0				A:847 C:1	AG:676 A:0	AG:599 A:0		TG:644 T:1			TC:917 T:1	G:831 A:0		GC:773 G:0	T:498 TAAAA:0
Ca11RO	34				27	25	2	6	0	1						AAG:110 A:1	TA:352 T:7		GC:659 G:0		TG:692 T:4	TC:586 T:1				AC:390 A:0	A:104 ATG:3	CG:736 C:0		CA:444 C:2	TG:610 T:0	TG:622 T:3	CT:606 C:14	TG:400 T:2				A:744 C:0	AG:587 A:0	AG:639 A:0		TG:604 T:2			TC:774 T:3	G:849 A:0	A:820 G:0	GC:697 G:3	T:414 TAAAA:0
Ca12RO	32				29	25	2	5	0	0						AAG:118 A:0	TA:382 T:7		GC:611 G:1		TG:625 T:0	TC:511 T:1				AC:434 A:1	A:134 ATG:5	CG:749 C:0		CA:450 C:0	TG:677 T:0	TG:684 T:2	CT:653 C:26	TG:405 T:0				A:747 C:0	AG:642 A:0	AG:634 A:0		TG:640 T:0			TC:785 T:0	G:843 A:1		GC:706 G:0	T:434 TAAAA:0
Ca13RO	34				27	24	2	8	0	0		G:14 A:0				AAG:137 A:0	TA:458 T:12	G:1231 C:0	GC:828 G:0		TG:905 T:0	TC:694 T:2				AC:570 A:2	A:140 ATG:2	CG:939 C:0		CA:624 C:0	TG:815 T:1	TG:864 T:0	CT:873 C:29	TG:551 T:2				A:1009 C:1	AG:837 A:0	AG:801 A:0		TG:845 T:3			TC:1074 T:3	G:1089 A:1	A:1066 G:0	GC:938 G:2	T:558 TAAAA:1
Ca15RO	31				30	24	2	5	0	0						AAG:50 A:0	TA:179 T:8		GC:423 G:0		TG:427 T:0	TC:346 T:0				AC:288 A:1	A:67 ATG:2	CG:486 C:0		CA:253 C:0	TG:368 T:0	TG:418 T:0	CT:380 C:12	TG:210 T:0				A:483 C:0	AG:405 A:0	AG:398 A:0		TG:358 T:0			TC:490 T:1	G:444 A:0		GC:442 G:1	T:293 TAAAA:0
Ca16RO	33				28	25	1	6	0	1						AAG:62 A:0	TA:224 T:5		GC:544 G:0		TG:451 T:0	TC:412 T:0	A:666 G:1			AC:329 A:1		CG:573 C:3		CA:300 C:0	TG:453 T:0	TG:503 T:0	CT:481 C:19	TG:246 T:0				A:573 C:0	AG:470 A:0	AG:451 A:0		TG:407 T:1			TC:574 T:1	G:551 A:0		GC:545 G:1	T:331 TAAAA:0
Ca17RO	31				30	24	2	5	0	0						AAG:50 A:0	TA:159 T:6		GC:386 G:0		TG:333 T:3	TC:321 T:0				AC:240 A:2	A:58 ATG:4	CG:398 C:1		CA:239 C:0	TG:367 T:0	TG:357 T:0	CT:372 C:15	TG:198 T:1				A:426 C:0	AG:319 A:0	AG:348 A:0		TG:340 T:2			TC:461 T:1	G:407 A:0		GC:436 G:1	T:257 TAAAA:0
Ca18RO	31				30	24	2	5	0	0						AAG:55 A:1	TA:187 T:6		GC:403 G:0		TG:384 T:2	TC:345 T:2				AC:202 A:0	A:74 ATG:2	CG:460 C:0		CA:248 C:0	TG:408 T:1	TG:456 T:0	CT:414 C:16	TG:253 T:1				A:502 C:0	AG:392 A:1	AG:331 A:1		TG:363 T:1			TC:535 T:1	G:445 A:0		GC:441 G:1	T:305 TAAAA:0
Ca19RO	28				33	24	0	4	0	0					TA:67 T:0		TA:216 T:10		GC:466 G:0		TG:481 T:0	TC:461 T:1				AC:290 A:2		CG:611 C:0		CA:311 C:1	TG:484 T:0	TG:498 T:0	CT:521 C:19	TG:298 T:0					AG:498 A:0	AG:447 A:0	G:653 T:0	TG:499 T:0			TC:676 T:2			GC:536 G:0
Ca20RO	31				30	26	0	4	0	1					TA:88 T:1		TA:227 T:5		GC:520 G:2		TG:454 T:1	TC:433 T:0				AC:292 A:1		CG:560 C:0		CA:338 C:2	TG:548 T:0	TG:519 T:0	CT:515 C:8	TG:292 T:0					AG:524 A:0	AG:470 A:0	G:616 T:0	TG:476 T:1			TC:718 T:2			GC:549 G:0
Ca21RO	32				29	25	2	5	0	0						AAG:60 A:1	TA:207 T:3		GC:429 G:0		TG:464 T:0	TC:363 T:0				AC:245 A:0	A:82 ATG:6	CG:579 C:0		CA:302 C:0	TG:450 T:0	TG:512 T:0	CT:433 C:15	TG:261 T:0				A:565 C:0	AG:420 A:2	AG:381 A:0		TG:452 T:1			TC:576 T:2	G:534 A:0		GC:530 G:0	T:317 TAAAA:0
Ca22RO	30				31	23	2	5	0	0						AAG:36 A:0	TA:153 T:6		GC:350 G:0		TG:308 T:0	TC:249 T:0				AC:214 A:0	A:36 ATG:3	CG:391 C:0		CA:208 C:1	TG:352 T:0	TG:356 T:0	CT:328 C:12	TG:185 T:0				A:424 C:0	AG:375 A:2	AG:326 A:0		TG:303 T:0			TC:436 T:1	G:436 A:0		GC:375 G:0	T:202 TAAAA:0
Ca23RO	32				29	24	2	6	0	0						AAG:55 A:0	TA:187 T:2		GC:423 G:0		TG:396 T:2	TC:347 T:0				AC:270 A:2	A:77 ATG:4	CG:496 C:0	T:619 G:0	CA:289 C:0	TG:384 T:0	TG:430 T:0	CT:408 C:10	TG:202 T:1				A:465 C:0	AG:410 A:0	AG:429 A:0		TG:387 T:3			TC:502 T:0	G:499 A:0		GC:409 G:1	T:295 TAAAA:0
Ca24RO	32				29	25	1	6	0	0						AAG:63 A:0	TA:230 T:9		GC:562 G:0		TG:540 T:0	TC:419 T:0				AC:372 A:1		CG:622 C:0		CA:394 C:0	TG:542 T:0	TG:571 T:0	CT:554 C:17	TG:342 T:3				A:711 C:0	AG:487 A:0	AG:531 A:0		TG:485 T:2	GA:654 G:13		TC:701 T:4	G:660 A:0		GC:613 G:3	T:370 TAAAA:0
Ca25RO	29				32	23	1	5	0	0						AAG:53 A:0	TA:185 T:4		GC:583 G:0		TG:573 T:3	TC:457 T:0				AC:372 A:0	A:104 ATG:3	CG:653 C:0		CA:375 C:1	TG:535 T:0	TG:626 T:0	CT:568 C:21	TG:353 T:0				A:710 C:0	AG:568 A:0	AG:585 A:0		TG:526 T:2			TC:719 T:0	G:630 A:0		GC:605 G:0
Ca26RO	20				41	13	0	6	0	1									GC:13 G:0		TG:11 T:0	TC:14 T:0				AC:12 A:0		CG:19 C:0			TG:18 T:0		CT:14 C:0					A:16 C:0	AG:12 A:0	AG:15 A:0		TG:14 T:0			TC:21 T:0	G:13 A:0
Ca27RO	28				33	23	0	5	0	0						AAG:23 A:1	TA:88 T:3		GC:211 G:0		TG:193 T:0	TC:148 T:0				AC:179 A:0		CG:245 C:1		CA:139 C:0	TG:206 T:0	TG:249 T:4	CT:183 C:5	TG:121 T:0				A:263 C:0	AG:199 A:0	AG:232 A:0		TG:193 T:0			TC:280 T:0	G:265 A:0		GC:246 G:1
Ca29RO	31				30	24	1	5	0	1						AAG:26 A:0	TA:87 T:4		GC:250 G:0	TATTT:8 AATTC:1	TG:204 T:0	TC:189 T:2				AC:196 A:0		CG:246 C:1		CA:129 C:0	TG:257 T:0	TG:263 T:0	CT:216 C:7	TG:114 T:0				A:247 C:0	AG:230 A:0	AG:276 A:0		TG:229 T:0			TC:318 T:0	G:300 A:0		GC:264 G:0	T:137 TAAAA:0
Ca31RO	27				34	20	1	6	0	0							TA:10 T:0		GC:20 G:0		TG:26 T:0					AC:22 A:0		CG:36 C:0		CA:26 C:0	TG:26 T:0	TG:16 T:0	CT:16 C:0				CA:6 C:0	A:18 C:0	AG:18 A:0	AG:22 A:0		TG:14 T:0		A:30 G:0	TC:32 T:0	G:20 A:0		GC:22 G:0	T:8 TAAAA:0
	31.037					23.4074	1.51852	5.7037	0	0.407407
						75.4177	4.8926	18.3771	0	1.31265
[truncated: 271 more columns]

## Sheet: Annotations_with_Geneious_Prime
Table S2. Annotations with Genious Prime
Name	Type	Minimum	Maximum	Length	# Intervals	Direction	Chromosome No.
WZC16389.1	CDS	4172024	4173751	1728	1	forward	1
mRNA	mRNA	4172024	4173751	1728	1	forward	1
CJI82_01969	gene	4172024	4173751	1728	1	forward	1
exon	exon	4172024	4173751	1728	1	forward	1
WZC16388.1	CDS	4163990	4168117	4128	1	reverse	1
mRNA	mRNA	4163990	4168117	4128	1	reverse	1
CJI82_01968	gene	4163990	4168117	4128	1	reverse	1
exon	exon	4163990	4168117	4128	1	reverse	1
WZC16387.1	CDS	4161200	4163572	2373	1	reverse	1
mRNA	mRNA	4161200	4163572	2373	1	reverse	1
CJI82_01967	gene	4161200	4163572	2373	1	reverse	1
exon	exon	4161200	4163572	2373	1	reverse	1
WZC16386.1	CDS	4159525	4161063	1539	1	forward	1
mRNA	mRNA	4159525	4161063	1539	1	forward	1
CJI82_01966	gene	4159525	4161063	1539	1	forward	1
exon	exon	4159525	4161063	1539	1	forward	1
WZC16385.1	CDS	4157370	4158554	1185	1	forward	1
mRNA	mRNA	4157370	4158554	1185	1	forward	1
CJI82_01965	gene	4157370	4158554	1185	1	forward	1
exon	exon	4157370	4158554	1185	1	forward	1
WZC16384.1	CDS	4155287	4156480	1194	1	forward	1
mRNA	mRNA	4155287	4156480	1194	1	forward	1
CJI82_01964	gene	4155287	4156480	1194	1	forward	1
exon	exon	4155287	4156480	1194	1	forward	1
WZC16383.1	CDS	4153201	4154643	1443	1	reverse	1
mRNA	mRNA	4153201	4154643	1443	1	reverse	1
CJI82_01963	gene	4153201	4154643	1443	1	reverse	1
exon	exon	4153201	4154643	1443	1	reverse	1
WZC16382.1	CDS	4151139	4152581	1443	1	reverse	1
mRNA	mRNA	4151139	4152581	1443	1	reverse	1
CJI82_01962	gene	4151139	4152581	1443	1	reverse	1
exon	exon	4151139	4152581	1443	1	reverse	1
WZC16381.1	CDS	4150029	4150916	888	1	forward	1
mRNA	mRNA	4150029	4150916	888	1	forward	1
CJI82_01961	gene	4150029	4150916	888	1	forward	1
exon	exon	4150029	4150916	888	1	forward	1
WZC16380.1	CDS	4147085	4149379	2295	1	reverse	1
mRNA	mRNA	4147085	4149379	2295	1	reverse	1
CJI82_01960	gene	4147085	4149379	2295	1	reverse	1
exon	exon	4147085	4149379	2295	1	reverse	1
WZC16379.1	CDS	4145987	4146877	891	1	reverse	1
mRNA	mRNA	4145987	4146877	891	1	reverse	1
CJI82_01959	gene	4145987	4146877	891	1	reverse	1
exon	exon	4145987	4146877	891	1	reverse	1
WZC16378.1	CDS	4143308	4144738	1431	1	reverse	1
mRNA	mRNA	4143308	4144738	1431	1	reverse	1
CJI82_01958	gene	4143308	4144738	1431	1	reverse	1
exon	exon	4143308	4144738	1431	1	reverse	1
WZC16377.1	CDS	4140913	4142943	2031	1	forward	1
mRNA	mRNA	4140913	4142943	2031	1	forward	1
CJI82_01957	gene	4140913	4142943	2031	1	forward	1
exon	exon	4140913	4142943	2031	1	forward	1
WZC16376.1	CDS	4138056	4138955	900	1	reverse	1
mRNA	mRNA	4138056	4138955	900	1	reverse	1
CJI82_01956	gene	4138056	4138955	900	1	reverse	1
exon	exon	4138056	4138955	900	1	reverse	1
WZC16375.1	CDS	4136844	4138019	1176	1	forward	1
mRNA	mRNA	4136844	4138019	1176	1	forward	1
CJI82_01955	gene	4136844	4138019	1176	1	forward	1
exon	exon	4136844	4138019	1176	1	forward	1
WZC16374.1	CDS	4134693	4135556	864	1	reverse	1
mRNA	mRNA	4134693	4135556	864	1	reverse	1
CJI82_01954	gene	4134693	4135556	864	1	reverse	1
exon	exon	4134693	4135556	864	1	reverse	1
WZC16373.1	CDS	4133402	4134580	1179	1	forward	1
mRNA	mRNA	4133402	4134580	1179	1	forward	1
CJI82_01953	gene	4133402	4134580	1179	1	forward	1
exon	exon	4133402	4134580	1179	1	forward	1
WZC16372.1	CDS	4130440	4132464	2025	1	forward	1
mRNA	mRNA	4130440	4132464	2025	1	forward	1
CJI82_01952	gene	4130440	4132464	2025	1	forward	1
exon	exon	4130440	4132464	2025	1	forward	1
WZC16371.1	CDS	4127674	4128132	459	1	forward	1
mRNA	mRNA	4127674	4128132	459	1	forward	1
CJI82_01951	gene	4127674	4128132	459	1	forward	1
exon	exon	4127674	4128132	459	1	forward	1
WZC16370.1	CDS	4124946	4126799	1854	1	forward	1
mRNA	mRNA	4124946	4126799	1854	1	forward	1
CJI82_01950	gene	4124946	4126799	1854	1	forward	1
exon	exon	4124946	4126799	1854	1	forward	1
WZC16369.1	CDS	4123753	4124202	450	1	forward	1
mRNA	mRNA	4123753	4124202	450	1	forward	1
CJI82_01949	gene	4123753	4124202	450	1	forward	1
exon	exon	4123753	4124202	450	1	forward	1
WZC16368.1	CDS	4121771	4123147	1377	1	forward	1
mRNA	mRNA	4121771	4123147	1377	1	forward	1
CJI82_01948	gene	4121771	4123147	1377	1	forward	1
exon	exon	4121771	4123147	1377	1	forward	1
WZC16367.1	CDS	4120305	4121360	1056	1	forward	1
mRNA	mRNA	4120305	4121360	1056	1	forward	1
CJI82_01947	gene	4120305	4121360	1056	1	forward	1
exon	exon	4120305	4121360	1056	1	forward	1
WZC16366.1	CDS	4119163	4120176	1014	1	reverse	1
mRNA	mRNA	4119163	4120176	1014	1	reverse	1
CJI82_01946	gene	4119163	4120176	1014	1	reverse	1
exon	exon	4119163	4120176	1014	1	reverse	1
WZC16365.1	CDS	4115678	4118038	2361	1	reverse	1
mRNA	mRNA	4115678	4118038	2361	1	reverse	1
CJI82_01945	gene	4115678	4118038	2361	1	reverse	1
exon	exon	4115678	4118038	2361	1	reverse	1
WZC16364.1	CDS	4114815	4115534	720	1	reverse	1
mRNA	mRNA	4114815	4115534	720	1	reverse	1
CJI82_01944	gene	4114815	4115534	720	1	reverse	1
exon	exon	4114815	4115534	720	1	reverse	1
WZC16363.1	CDS	4110263	4114588	4326	1	reverse	1
mRNA	mRNA	4110263	4114588	4326	1	reverse	1
CJI82_01943	gene	4110263	4114588	4326	1	reverse	1
exon	exon	4110263	4114588	4326	1	reverse	1
WZC16362.1	CDS	4108911	4110188	1278	1	forward	1
mRNA	mRNA	4108911	4110188	1278	1	forward	1
CJI82_01942	gene	4108911	4110188	1278	1	forward	1
exon	exon	4108911	4110188	1278	1	forward	1
WZC16361.1	CDS	4105735	4108608	2874	1	forward	1
mRNA	mRNA	4105735	4108608	2874	1	forward	1
CJI82_01941	gene	4105735	4108608	2874	1	forward	1
exon	exon	4105735	4108608	2874	1	forward	1
WZC16360.1	CDS	4102966	4104288	1323	1	forward	1
mRNA	mRNA	4102966	4104288	1323	1	forward	1
CJI82_01940	gene	4102966	4104288	1323	1	forward	1
exon	exon	4102966	4104288	1323	1	forward	1
WZC16359.1	CDS	4100416	4102821	2406	1	forward	1
mRNA	mRNA	4100416	4102821	2406	1	forward	1
CJI82_01939	gene	4100416	4102821	2406	1	forward	1
exon	exon	4100416	4102821	2406	1	forward	1
WZC16358.1	CDS	4098446	4100167	1722	1	forward	1
mRNA	mRNA	4098446	4100167	1722	1	forward	1
CJI82_01938	gene	4098446	4100167	1722	1	forward	1
exon	exon	4098446	4100167	1722	1	forward	1
WZC16357.1	CDS	4096663	4097076	414	1	reverse	1
mRNA	mRNA	4096663	4097076	414	1	reverse	1
CJI82_01937	gene	4096663	4097076	414	1	reverse	1
exon	exon	4096663	4097076	414	1	reverse	1
WZC16356.1	CDS	4095556	4096272	717	1	forward	1
mRNA	mRNA	4095556	4096272	717	1	forward	1
CJI82_01936	gene	4095556	4096272	717	1	forward	1
exon	exon	4095556	4096272	717	1	forward	1
WZC16355.1	CDS	4090092	4093448	3357	1	reverse	1
mRNA	mRNA	4090092	4093448	3357	1	reverse	1
CJI82_01935	gene	4090092	4093448	3357	1	reverse	1
exon	exon	4090092	4093448	3357	1	reverse	1
WZC16354.1	CDS	4085366	4088971	3606	1	reverse	1
mRNA	mRNA	4085366	4088971	3606	1	reverse	1
CJI82_01934	gene	4085366	4088971	3606	1	reverse	1
exon	exon	4085366	4088971	3606	1	reverse	1
WZC16353.1	CDS	4082673	4084304	1632	1	reverse	1
mRNA	mRNA	4082673	4084304	1632	1	reverse	1
CJI82_01933	gene	4082673	4084304	1632	1	reverse	1
exon	exon	4082673	4084304	1632	1	reverse	1
WZC16352.1	CDS	4081878	4082306	429	1	reverse	1
mRNA	mRNA	4081878	4082306	429	1	reverse	1
CJI82_01932	gene	4081878	4082306	429	1	reverse	1
exon	exon	4081878	4082306	429	1	reverse	1
WZC16351.1	CDS	4079779	4080339	561	1	reverse	1
mRNA	mRNA	4079779	4080339	561	1	reverse	1
CJI82_01931	gene	4079779	4080339	561	1	reverse	1
exon	exon	4079779	4080339	561	1	reverse	1
WZC16350.1	CDS	4077369	4078526	1158	1	reverse	1
mRNA	mRNA	4077369	4078526	1158	1	reverse	1
CJI82_01930	gene	4077369	4078526	1158	1	reverse	1
exon	exon	4077369	4078526	1158	1	reverse	1
WZC16349.1	CDS	4075888	4077045	1158	1	reverse	1
mRNA	mRNA	4075888	4077045	1158	1	reverse	1
CJI82_01929	gene	4075888	4077045	1158	1	reverse	1
exon	exon	4075888	4077045	1158	1	reverse	1
exon	exon	4071771	4075735	3965	1	forward	1
WZC16348.1	CDS	4071711	4075735	3978	2	forward	1
mRNA	mRNA	4071711	4075735	4025	1	forward	1
CJI82_01928	gene	4071711	4075735	4025	1	forward	1
exon	exon	4071711	4071723	13	1	forward	1
WZC16347.1	CDS	4069356	4069946	591	1	reverse	1
mRNA	mRNA	4069356	4069946	591	1	reverse	1
CJI82_01927	gene	4069356	4069946	591	1	reverse	1
exon	exon	4069356	4069946	591	1	reverse	1
WZC16346.1	CDS	4068085	4069230	1146	1	forward	1
mRNA	mRNA	4068085	4069230	1146	1	forward	1
CJI82_01926	gene	4068085	4069230	1146	1	forward	1
exon	exon	4068085	4069230	1146	1	forward	1
exon	exon	4067724	4067748	25	1	reverse	1
WZC16345.1	CDS	4067256	4067748	447	2	reverse	1
mRNA	mRNA	4067256	4067748	493	1	reverse	1
CJI82_01925	gene	4067256	4067748	493	1	reverse	1
exon	exon	4067256	4067677	422	1	reverse	1
WZC16344.1	CDS	4061120	4066192	5073	1	reverse	1
mRNA	mRNA	4061120	4066192	5073	1	reverse	1
CJI82_01924	gene	4061120	4066192	5073	1	reverse	1
exon	exon	4061120	4066192	5073	1	reverse	1
WZC16343.1	CDS	4060341	4060988	648	1	reverse	1
mRNA	mRNA	4060341	4060988	648	1	reverse	1
CJI82_01923	gene	4060341	4060988	648	1	reverse	1
exon	exon	4060341	4060988	648	1	reverse	1
WZC16342.1	CDS	4058778	4060301	1524	1	forward	1
mRNA	mRNA	4058778	4060301	1524	1	forward	1
CJI82_01922	gene	4058778	4060301	1524	1	forward	1
exon	exon	4058778	4060301	1524	1	forward	1
WZC16341.1	CDS	4056635	4057417	783	1	reverse	1
mRNA	mRNA	4056635	4057417	783	1	reverse	1
CJI82_01921	gene	4056635	4057417	783	1	reverse	1
exon	exon	4056635	4057417	783	1	reverse	1
WZC16340.1	CDS	4055479	4056522	1044	1	forward	1
mRNA	mRNA	4055479	4056522	1044	1	forward	1
CJI82_01920	gene	4055479	4056522	1044	1	forward	1
exon	exon	4055479	4056522	1044	1	forward	1
WZC16339.1	CDS	4051324	4054662	3339	1	forward	1
mRNA	mRNA	4051324	4054662	3339	1	forward	1
CJI82_01919	gene	4051324	4054662	3339	1	forward	1
exon	exon	4051324	4054662	3339	1	forward	1
WZC16338.1	CDS	4048197	4049105	909	1	reverse	1
mRNA	mRNA	4048197	4049105	909	1	reverse	1
CJI82_01918	gene	4048197	4049105	909	1	reverse	1
exon	exon	4048197	4049105	909	1	reverse	1
exon	exon	4044951	4045184	234	1	forward	1
WZC16337.1	CDS	4044834	4045184	300	2	forward	1
mRNA	mRNA	4044834	4045184	351	1	forward	1
CJI82_01917	gene	4044834	4045184	351	1	forward	1
exon	exon	4044834	4044899	66	1	forward	1
WZC16336.1	CDS	4041005	4043992	2988	1	forward	1
mRNA	mRNA	4041005	4043992	2988	1	forward	1
CJI82_01916	gene	4041005	4043992	2988	1	forward	1
exon	exon	4041005	4043992	2988	1	forward	1
WZC16335.1	CDS	4038232	4040658	2427	1	forward	1
mRNA	mRNA	4038232	4040658	2427	1	forward	1
CJI82_01915	gene	4038232	4040658	2427	1	forward	1
exon	exon	4038232	4040658	2427	1	forward	1
WZC16334.1	CDS	4036310	4038097	1788	1	reverse	1
mRNA	mRNA	4036310	4038097	1788	1	reverse	1
CJI82_01914	gene	4036310	4038097	1788	1	reverse	1
exon	exon	4036310	4038097	1788	1	reverse	1
WZC16333.1	CDS	4034246	4035814	1569	1	reverse	1
mRNA	mRNA	4034246	4035814	1569	1	reverse	1
CJI82_01913	gene	4034246	4035814	1569	1	reverse	1
exon	exon	4034246	4035814	1569	1	reverse	1
WZC16332.1	CDS	4032547	4033551	1005	1	reverse	1
mRNA	mRNA	4032547	4033551	1005	1	reverse	1
CJI82_01912	gene	4032547	4033551	1005	1	reverse	1
exon	exon	4032547	4033551	1005	1	reverse	1
WZC16331.1	CDS	4031681	4032514	834	1	forward	1
mRNA	mRNA	4031681	4032514	834	1	forward	1
CJI82_01911	gene	4031681	4032514	834	1	forward	1
exon	exon	4031681	4032514	834	1	forward	1
WZC16330.1	CDS	4029561	4031264	1704	1	forward	1
mRNA	mRNA	4029561	4031264	1704	1	forward	1
CJI82_01910	gene	4029561	4031264	1704	1	forward	1
exon	exon	4029561	4031264	1704	1	forward	1
WZC16329.1	CDS	4026386	4027405	1020	1	reverse	1
mRNA	mRNA	4026386	4027405	1020	1	reverse	1
CJI82_01909	gene	4026386	4027405	1020	1	reverse	1
exon	exon	4026386	4027405	1020	1	reverse	1
WZC16328.1	CDS	4023205	4026165	2961	1	reverse	1
mRNA	mRNA	4023205	4026165	2961	1	reverse	1
CJI82_01908	gene	4023205	4026165	2961	1	reverse	1
exon	exon	4023205	4026165	2961	1	reverse	1
WZC16327.1	CDS	4022225	4022944	720	1	forward	1
mRNA	mRNA	4022225	4022944	720	1	forward	1
CJI82_01907	gene	4022225	4022944	720	1	forward	1
exon	exon	4022225	4022944	720	1	forward	1
WZC16326.1	CDS	4021088	4021771	684	1	forward	1
mRNA	mRNA	4021088	4021771	684	1	forward	1
CJI82_01906	gene	4021088	4021771	684	1	forward	1
exon	exon	4021088	4021771	684	1	forward	1
WZC16325.1	CDS	4017975	4020611	2637	1	reverse	1
mRNA	mRNA	4017975	4020611	2637	1	reverse	1
CJI82_01905	gene	4017975	4020611	2637	1	reverse	1
exon	exon	4017975	4020611	2637	1	reverse	1
WZC16324.1	CDS	4017066	4017959	894	1	forward	1
mRNA	mRNA	4017066	4017959	894	1	forward	1
CJI82_01904	gene	4017066	4017959	894	1	forward	1
exon	exon	4017066	4017959	894	1	forward	1
WZC16323.1	CDS	4014938	4016748	1811	1	reverse	1
mRNA	mRNA	4014938	4016748	1811	1	reverse	1
CJI82_01903	gene	4014938	4016748	1811	1	reverse	1
exon	exon	4014938	4016748	1811	1	reverse	1
WZC16322.1	CDS	4013026	4014897	1872	1	forward	1
mRNA	mRNA	4013026	4014897	1872	1	forward	1
CJI82_01902	gene	4013026	4014897	1872	1	forward	1
exon	exon	4013026	4014897	1872	1	forward	1
WZC16321.1	CDS	4010132	4011277	1146	1	reverse	1
mRNA	mRNA	4010132	4011277	1146	1	reverse	1
CJI82_01901	gene	4010132	4011277	1146	1	reverse	1
exon	exon	4010132	4011277	1146	1	reverse	1
WZC16320.1	CDS	4009385	4010128	744	1	forward	1
mRNA	mRNA	4009385	4010128	744	1	forward	1
CJI82_01900	gene	4009385	4010128	744	1	forward	1
exon	exon	4009385	4010128	744	1	forward	1
exon	exon	4008567	4009266	700	1	reverse	1
mRNA	mRNA	4008521	4009266	746	1	reverse	1
CJI82_01899	gene	4008521	4009266	746	1	reverse	1
WZC16318.1	CDS	4007323	4008366	1044	1	forward	1
mRNA	mRNA	4007323	4008366	1044	1	forward	1
CJI82_01898	gene	4007323	4008366	1044	1	forward	1
exon	exon	4007323	4008366	1044	1	forward	1
WZC16317.1	CDS	4005674	4007167	1494	1	forward	1
mRNA	mRNA	4005674	4007167	1494	1	forward	1
CJI82_01897	gene	4005674	4007167	1494	1	forward	1
exon	exon	4005674	4007167	1494	1	forward	1
WZC16316.1	CDS	4002931	4005192	2262	1	forward	1
mRNA	mRNA	4002931	4005192	2262	1	forward	1
CJI82_01896	gene	4002931	4005192	2262	1	forward	1
exon	exon	4002931	4005192	2262	1	forward	1
WZC16315.1	CDS	3999811	4002186	2376	1	forward	1
mRNA	mRNA	3999811	4002186	2376	1	forward	1
CJI82_01895	gene	3999811	4002186	2376	1	forward	1
exon	exon	3999811	4002186	2376	1	forward	1
WZC16314.1	CDS	3997632	3998732	1101	1	forward	1
mRNA	mRNA	3997632	3998732	1101	1	forward	1
CJI82_01894	gene	3997632	3998732	1101	1	forward	1
exon	exon	3997632	3998732	1101	1	forward	1
exon	exon	3995599	3996889	1291	1	forward	1
exon	exon	3995294	3995318	25	1	forward	1
WZC16313.1	CDS	3995006	3996889	1425	3	forward	1
mRNA	mRNA	3995006	3996889	1884	1	forward	1
CJI82_01893	gene	3995006	3996889	1884	1	forward	1
exon	exon	3995006	3995114	109	1	forward	1
WZC16312.1	CDS	3993870	3994706	837	1	forward	1
mRNA	mRNA	3993870	3994706	837	1	forward	1
CJI82_01892	gene	3993870	3994706	837	1	forward	1
exon	exon	3993870	3994706	837	1	forward	1
WZC16311.1	CDS	3993131	3993760	630	1	reverse	1
mRNA	mRNA	3993131	3993760	630	1	reverse	1
CJI82_01891	gene	3993131	3993760	630	1	reverse	1
exon	exon	3993131	3993760	630	1	reverse	1
WZC16310.1	CDS	3989586	3993080	3495	1	forward	1
mRNA	mRNA	3989586	3993080	3495	1	forward	1
CJI82_01890	gene	3989586	3993080	3495	1	forward	1
exon	exon	3989586	3993080	3495	1	forward	1
WZC16309.1	CDS	3986550	3988997	2448	1	forward	1
mRNA	mRNA	3986550	3988997	2448	1	forward	1
CJI82_01889	gene	3986550	3988997	2448	1	forward	1
exon	exon	3986550	3988997	2448	1	forward	1
WZC16308.1	CDS	3985076	3986080	1005	1	forward	1
mRNA	mRNA	3985076	3986080	1005	1	forward	1
CJI82_01888	gene	3985076	3986080	1005	1	forward	1
exon	exon	3985076	3986080	1005	1	forward	1
WZC16307.1	CDS	3982278	3983282	1005	1	forward	1
mRNA	mRNA	3982278	3983282	1005	1	forward	1
CJI82_01887	gene	3982278	3983282	1005	1	forward	1
exon	exon	3982278	3983282	1005	1	forward	1
WZC16306.1	CDS	3979610	3980824	1215	1	reverse	1
mRNA	mRNA	3979610	3980824	1215	1	reverse	1
CJI82_01886	gene	3979610	3980824	1215	1	reverse	1
exon	exon	3979610	3980824	1215	1	reverse	1
WZC16305.1	CDS	3978937	3979431	495	1	reverse	1
mRNA	mRNA	3978937	3979431	495	1	reverse	1
CJI82_01885	gene	3978937	3979431	495	1	reverse	1
exon	exon	3978937	3979431	495	1	reverse	1
WZC16304.1	CDS	3977476	3978612	1137	1	reverse	1
mRNA	mRNA	3977476	3978612	1137	1	reverse	1
CJI82_01884	gene	3977476	3978612	1137	1	reverse	1
exon	exon	3977476	3978612	1137	1	reverse	1
WZC16303.1	CDS	3975976	3977400	1425	1	forward	1
mRNA	mRNA	3975976	3977400	1425	1	forward	1
CJI82_01883	gene	3975976	3977400	1425	1	forward	1
exon	exon	3975976	3977400	1425	1	forward	1
WZC16302.1	CDS	3972534	3974879	2346	1	reverse	1
mRNA	mRNA	3972534	3974879	2346	1	reverse	1
CJI82_01882	gene	3972534	3974879	2346	1	reverse	1
exon	exon	3972534	3974879	2346	1	reverse	1
exon	exon	3970837	3972369	1533	1	forward	1
WZC16301.1	CDS	3970749	3972369	1575	2	forward	1
mRNA	mRNA	3970749	3972369	1621	1	forward	1
CJI82_01881	gene	3970749	3972369	1621	1	forward	1
exon	exon	3970749	3970790	42	1	forward	1
WZC16300.1	CDS	3969156	3970550	1395	1	reverse	1
mRNA	mRNA	3969156	3970550	1395	1	reverse	1
CJI82_01880	gene	3969156	3970550	1395	1	reverse	1
exon	exon	3969156	3970550	1395	1	reverse	1
WZC16299.1	CDS	3967663	3968679	1017	1	reverse	1
mRNA	mRNA	3967663	3968679	1017	1	reverse	1
CJI82_01879	gene	3967663	3968679	1017	1	reverse	1
exon	exon	3967663	3968679	1017	1	reverse	1
WZC16298.1	CDS	3964512	3967538	3027	1	reverse	1
mRNA	mRNA	3964512	3967538	3027	1	reverse	1
CJI82_01878	gene	3964512	3967538	3027	1	reverse	1
exon	exon	3964512	3967538	3027	1	reverse	1
WZC16297.1	CDS	3961235	3964477	3243	1	forward	1
mRNA	mRNA	3961235	3964477	3243	1	forward	1
CJI82_01877	gene	3961235	3964477	3243	1	forward	1
exon	exon	3961235	3964477	3243	1	forward	1
WZC16296.1	CDS	3959205	3960617	1413	1	reverse	1
mRNA	mRNA	3959205	3960617	1413	1	reverse	1
CJI82_01876	gene	3959205	3960617	1413	1	reverse	1
exon	exon	3959205	3960617	1413	1	reverse	1
WZC16295.1	CDS	3954205	3958899	4695	1	reverse	1
mRNA	mRNA	3954205	3958899	4695	1	reverse	1
CJI82_01875	gene	3954205	3958899	4695	1	reverse	1
exon	exon	3954205	3958899	4695	1	reverse	1
WZC16294.1	CDS	3951950	3954085	2136	1	reverse	1
mRNA	mRNA	3951950	3954085	2136	1	reverse	1
CJI82_01874	gene	3951950	3954085	2136	1	reverse	1
exon	exon	3951950	3954085	2136	1	reverse	1
tRNA	tRNA	3951513	3951594	82	1	reverse	1
tRNA	tRNA	3951513	3951594	82	1	reverse	1
tRNA	tRNA	3951513	3951594	82	1	reverse	1
tRNA	tRNA	3951513	3951594	82	1	reverse	1
tRNA	tRNA	3951513	3951594	82	1	reverse	1
tRNA	tRNA	3951513	3951594	82	1	reverse	1
CJI82_00948	gene	3951513	3951594	82	1	reverse	1
CJI82_02570	gene	3951513	3951594	82	1	reverse	1
CJI82_02607	gene	3951513	3951594	82	1	reverse	1
CJI82_03225	gene	3951513	3951594	82	1	reverse	1
CJI82_03749	gene	3951513	3951594	82	1	reverse	1
CJI82_04251	gene	3951513	3951594	82	1	reverse	1
exon	exon	3951513	3951594	82	1	reverse	1
exon	exon	3951513	3951594	82	1	reverse	1
exon	exon	3951513	3951594	82	1	reverse	1
exon	exon	3951513	3951594	82	1	reverse	1
exon	exon	3951513	3951594	82	1	reverse	1
exon	exon	3951513	3951594	82	1	reverse	1
tRNA	tRNA	3951510	3951594	85	1	reverse	1
tRNA	tRNA	3951510	3951594	85	1	reverse	1
CJI82_01873	gene	3951510	3951594	85	1	reverse	1
CJI82_03742	gene	3951510	3951594	85	1	reverse	1
exon	exon	3951510	3951594	85	1	reverse	1
exon	exon	3951510	3951594	85	1	reverse	1
tRNA	tRNA	3951247	3951319	73	1	reverse	1
tRNA	tRNA	3951247	3951319	73	1	reverse	1
tRNA	tRNA	3951247	3951319	73	1	reverse	1
CJI82_01872	gene	3951247	3951319	73	1	reverse	1
CJI82_04415	gene	3951247	3951319	73	1	reverse	1
CJI82_02553	gene	3951247	3951319	73	1	reverse	1
exon	exon	3951247	3951319	73	1	reverse	1
exon	exon	3951247	3951319	73	1	reverse	1
exon	exon	3951247	3951319	73	1	reverse	1
WZC16293.1	CDS	3950455	3950820	366	1	reverse	1
mRNA	mRNA	3950455	3950820	366	1	reverse	1
CJI82_01871	gene	3950455	3950820	366	1	reverse	1
exon	exon	3950455	3950820	366	1	reverse	1
WZC16292.1	CDS	3948822	3950315	1494	1	reverse	1
mRNA	mRNA	3948822	3950315	1494	1	reverse	1
CJI82_01870	gene	3948822	3950315	1494	1	reverse	1
exon	exon	3948822	3950315	1494	1	reverse	1
WZC16291.1	CDS	3946614	3948770	2157	1	forward	1
mRNA	mRNA	3946614	3948770	2157	1	forward	1
CJI82_01869	gene	3946614	3948770	2157	1	forward	1
exon	exon	3946614	3948770	2157	1	forward	1
WZC16290.1	CDS	3945215	3946252	1038	1	reverse	1
mRNA	mRNA	3945215	3946252	1038	1	reverse	1
CJI82_01868	gene	3945215	3946252	1038	1	reverse	1
exon	exon	3945215	3946252	1038	1	reverse	1
WZC16289.1	CDS	3943811	3945190	1380	1	forward	1
mRNA	mRNA	3943811	3945190	1380	1	forward	1
CJI82_01867	gene	3943811	3945190	1380	1	forward	1
exon	exon	3943811	3945190	1380	1	forward	1
WZC16288.1	CDS	3942129	3943517	1389	1	reverse	1
mRNA	mRNA	3942129	3943517	1389	1	reverse	1
CJI82_01866	gene	3942129	3943517	1389	1	reverse	1
exon	exon	3942129	3943517	1389	1	reverse	1
WZC16287.1	CDS	3941281	3942102	822	1	forward	1
mRNA	mRNA	3941281	3942102	822	1	forward	1
CJI82_01865	gene	3941281	3942102	822	1	forward	1
exon	exon	3941281	3942102	822	1	forward	1
exon	exon	3940445	3941140	696	1	forward	1
WZC16286.1	CDS	3940271	3941140	810	2	forward	1
mRNA	mRNA	3940271	3941140	870	1	forward	1
CJI82_01864	gene	3940271	3941140	870	1	forward	1
exon	exon	3940271	3940384	114	1	forward	1
WZC16285.1	CDS	3939341	3939982	642	1	reverse	1
mRNA	mRNA	3939341	3939982	642	1	reverse	1
CJI82_01863	gene	3939341	3939982	642	1	reverse	1
exon	exon	3939341	3939982	642	1	reverse	1
WZC16284.1	CDS	3938798	3939241	444	1	reverse	1
mRNA	mRNA	3938798	3939241	444	1	reverse	1
CJI82_01862	gene	3938798	3939241	444	1	reverse	1
exon	exon	3938798	3939241	444	1	reverse	1
WZC16283.1	CDS	3937848	3938738	891	1	forward	1
mRNA	mRNA	3937848	3938738	891	1	forward	1
CJI82_01861	gene	3937848	3938738	891	1	forward	1
exon	exon	3937848	3938738	891	1	forward	1
WZC16282.1	CDS	3936774	3937649	876	1	forward	1
mRNA	mRNA	3936774	3937649	876	1	forward	1
CJI82_01860	gene	3936774	3937649	876	1	forward	1
exon	exon	3936774	3937649	876	1	forward	1
WZC16281.1	CDS	3934299	3936404	2106	1	forward	1
mRNA	mRNA	3934299	3936404	2106	1	forward	1
CJI82_01859	gene	3934299	3936404	2106	1	forward	1
exon	exon	3934299	3936404	2106	1	forward	1
exon	exon	3932766	3932795	30	1	reverse	1
WZC16280.1	CDS	3929681	3932795	3066	2	reverse	1
mRNA	mRNA	3929681	3932795	3115	1	reverse	1
CJI82_01858	gene	3929681	3932795	3115	1	reverse	1
exon	exon	3929681	3932716	3036	1	reverse	1
WZC16279.1	CDS	3927760	3929601	1842	1	forward	1
mRNA	mRNA	3927760	3929601	1842	1	forward	1
CJI82_01857	gene	3927760	3929601	1842	1	forward	1
exon	exon	3927760	3929601	1842	1	forward	1
WZC16278.1	CDS	3926226	3927440	1215	1	forward	1
mRNA	mRNA	3926226	3927440	1215	1	forward	1
CJI82_01856	gene	3926226	3927440	1215	1	forward	1
exon	exon	3926226	3927440	1215	1	forward	1
WZC16277.1	CDS	3925063	3925794	732	1	forward	1
mRNA	mRNA	3925063	3925794	732	1	forward	1
CJI82_01855	gene	3925063	3925794	732	1	forward	1
exon	exon	3925063	3925794	732	1	forward	1
WZC16276.1	CDS	3921934	3923658	1725	1	reverse	1
mRNA	mRNA	3921934	3923658	1725	1	reverse	1
CJI82_01854	gene	3921934	3923658	1725	1	reverse	1
exon	exon	3921934	3923658	1725	1	reverse	1
WZC16275.1	CDS	3920086	3921558	1473	1	reverse	1
mRNA	mRNA	3920086	3921558	1473	1	reverse	1
CJI82_01853	gene	3920086	3921558	1473	1	reverse	1
exon	exon	3920086	3921558	1473	1	reverse	1
exon	exon	3919924	3919960	37	1	reverse	1
WZC16274.1	CDS	3917030	3919960	2880	2	reverse	1
mRNA	mRNA	3917030	3919960	2931	1	reverse	1
CJI82_01852	gene	3917030	3919960	2931	1	reverse	1
exon	exon	3917030	3919872	2843	1	reverse	1
WZC16273.1	CDS	3916374	3916988	615	1	forward	1
mRNA	mRNA	3916374	3916988	615	1	forward	1
CJI82_01851	gene	3916374	3916988	615	1	forward	1
exon	exon	3916374	3916988	615	1	forward	1
WZC16272.1	CDS	3915237	3916124	888	1	reverse	1
mRNA	mRNA	3915237	3916124	888	1	reverse	1
CJI82_01850	gene	3915237	3916124	888	1	reverse	1
exon	exon	3915237	3916124	888	1	reverse	1
exon	exon	3914783	3914792	10	1	reverse	1
WZC16271.1	CDS	3914276	3914974	699	1	forward	1
mRNA	mRNA	3914276	3914974	699	1	forward	1
CJI82_01849	gene	3914276	3914974	699	1	forward	1
exon	exon	3914276	3914974	699	1	forward	1
WZC16270.1	CDS	3910790	3913033	2244	1	reverse	1
mRNA	mRNA	3910790	3913033	2244	1	reverse	1
CJI82_01848	gene	3910790	3913033	2244	1	reverse	1
exon	exon	3910790	3913033	2244	1	reverse	1
exon	exon	3910545	3910572	28	1	reverse	1
WZC16269.1	CDS	3909485	3910572	1038	2	reverse	1
mRNA	mRNA	3909485	3910572	1088	1	reverse	1
CJI82_01847	gene	3909485	3910572	1088	1	reverse	1
exon	exon	3909485	3910494	1010	1	reverse	1
WZC16268.1	CDS	3907548	3909482	1935	1	forward	1
mRNA	mRNA	3907548	3909482	1935	1	forward	1
CJI82_01846	gene	3907548	3909482	1935	1	forward	1
exon	exon	3907548	3909482	1935	1	forward	1
WZC16267.1	CDS	3905720	3907162	1443	1	forward	1
mRNA	mRNA	3905720	3907162	1443	1	forward	1
CJI82_01845	gene	3905720	3907162	1443	1	forward	1
exon	exon	3905720	3907162	1443	1	forward	1
WZC16266.1	CDS	3904477	3905493	1017	1	forward	1
mRNA	mRNA	3904477	3905493	1017	1	forward	1
CJI82_01844	gene	3904477	3905493	1017	1	forward	1
exon	exon	3904477	3905493	1017	1	forward	1
WZC16265.1	CDS	3900901	3904383	3483	1	forward	1
mRNA	mRNA	3900901	3904383	3483	1	forward	1
CJI82_01843	gene	3900901	3904383	3483	1	forward	1
exon	exon	3900901	3904383	3483	1	forward	1
WZC16264.1	CDS	3898828	3899301	474	1	reverse	1
mRNA	mRNA	3898828	3899301	474	1	reverse	1
CJI82_01842	gene	3898828	3899301	474	1	reverse	1
exon	exon	3898828	3899301	474	1	reverse	1
WZC16263.1	CDS	3895704	3897692	1989	1	reverse	1
mRNA	mRNA	3895704	3897692	1989	1	reverse	1
CJI82_01841	gene	3895704	3897692	1989	1	reverse	1
exon	exon	3895704	3897692	1989	1	reverse	1
tRNA	tRNA	3895457	3895528	72	1	reverse	1
tRNA	tRNA	3895457	3895528	72	1	reverse	1
tRNA	tRNA	3895457	3895528	72	1	reverse	1
tRNA	tRNA	3895457	3895528	72	1	reverse	1
tRNA	tRNA	3895457	3895528	72	1	reverse	1
tRNA	tRNA	3895457	3895528	72	1	reverse	1
tRNA	tRNA	3895457	3895528	72	1	reverse	1
tRNA	tRNA	3895457	3895528	72	1	reverse	1
tRNA	tRNA	3895457	3895528	72	1	reverse	1
CJI82_00143	gene	3895457	3895528	72	1	reverse	1
CJI82_01037	gene	3895457	3895528	72	1	reverse	1
CJI82_01233	gene	3895457	3895528	72	1	reverse	1
CJI82_01840	gene	3895457	3895528	72	1	reverse	1
CJI82_02802	gene	3895457	3895528	72	1	reverse	1
CJI82_02895	gene	3895457	3895528	72	1	reverse	1
CJI82_03779	gene	3895457	3895528	72	1	reverse	1
CJI82_04965	gene	3895457	3895528	72	1	reverse	1
CJI82_05075	gene	3895457	3895528	72	1	reverse	1
exon	exon	3895457	3895528	72	1	reverse	1
exon	exon	3895457	3895528	72	1	reverse	1
exon	exon	3895457	3895528	72	1	reverse	1
exon	exon	3895457	3895528	72	1	reverse	1
exon	exon	3895457	3895528	72	1	reverse	1
exon	exon	3895457	3895528	72	1	reverse	1
exon	exon	3895457	3895528	72	1	reverse	1
exon	exon	3895457	3895528	72	1	reverse	1
exon	exon	3895457	3895528	72	1	reverse	1
tRNA	tRNA	3895374	3895444	71	1	reverse	1
tRNA	tRNA	3895374	3895444	71	1	reverse	1
tRNA	tRNA	3895374	3895444	71	1	reverse	1
tRNA	tRNA	3895374	3895444	71	1	reverse	1
tRNA	tRNA	3895374	3895444	71	1	reverse	1
tRNA	tRNA	3895374	3895444	71	1	reverse	1
tRNA	tRNA	3895374	3895444	71	1	reverse	1
tRNA	tRNA	3895374	3895444	71	1	reverse	1
tRNA	tRNA	3895374	3895444	71	1	reverse	1
tRNA	tRNA	3895374	3895444	71	1	reverse	1
CJI82_01036	gene	3895374	3895444	71	1	reverse	1
CJI82_01226	gene	3895374	3895444	71	1	reverse	1
CJI82_01839	gene	3895374	3895444	71	1	reverse	1
CJI82_02280	gene	3895374	3895444	71	1	reverse	1
CJI82_02803	gene	3895374	3895444	71	1	reverse	1
CJI82_02896	gene	3895374	3895444	71	1	reverse	1
CJI82_04076	gene	3895374	3895444	71	1	reverse	1
CJI82_04964	gene	3895374	3895444	71	1	reverse	1
CJI82_05074	gene	3895374	3895444	71	1	reverse	1
CJI82_05436	gene	3895374	3895444	71	1	reverse	1
exon	exon	3895374	3895444	71	1	reverse	1
exon	exon	3895374	3895444	71	1	reverse	1
exon	exon	3895374	3895444	71	1	reverse	1
exon	exon	3895374	3895444	71	1	reverse	1
exon	exon	3895374	3895444	71	1	reverse	1
exon	exon	3895374	3895444	71	1	reverse	1
exon	exon	3895374	3895444	71	1	reverse	1
exon	exon	3895374	3895444	71	1	reverse	1
exon	exon	3895374	3895444	71	1	reverse	1
exon	exon	3895374	3895444	71	1	reverse	1
exon	exon	3895103	3895124	22	1	reverse	1
WZC16262.1	CDS	3894307	3895124	750	2	reverse	1
mRNA	mRNA	3894307	3895124	818	1	reverse	1
CJI82_01838	gene	3894307	3895124	818	1	reverse	1
exon	exon	3894307	3895034	728	1	reverse	1
WZC16261.1	CDS	3891584	3893647	2064	1	reverse	1
mRNA	mRNA	3891584	3893647	2064	1	reverse	1
CJI82_01837	gene	3891584	3893647	2064	1	reverse	1
exon	exon	3891584	3893647	2064	1	reverse	1
WZC16260.1	CDS	3888659	3891103	2445	1	reverse	1
mRNA	mRNA	3888659	3891103	2445	1	reverse	1
CJI82_01836	gene	3888659	3891103	2445	1	reverse	1
exon	exon	3888659	3891103	2445	1	reverse	1
WZC16259.1	CDS	3886900	3888465	1566	1	reverse	1
mRNA	mRNA	3886900	3888465	1566	1	reverse	1
CJI82_01835	gene	3886900	3888465	1566	1	reverse	1
exon	exon	3886900	3888465	1566	1	reverse	1
exon	exon	3885125	3885135	11	1	reverse	1
WZC16258.1	CDS	3884795	3886786	1992	1	reverse	1
mRNA	mRNA	3884795	3886786	1992	1	reverse	1
CJI82_01834	gene	3884795	3886786	1992	1	reverse	1
exon	exon	3884795	3886786	1992	1	reverse	1
WZC16257.1	CDS	3883733	3884701	969	1	reverse	1
mRNA	mRNA	3883733	3884701	969	1	reverse	1
CJI82_01833	gene	3883733	3884701	969	1	reverse	1
exon	exon	3883733	3884701	969	1	reverse	1
WZC16256.1	CDS	3881517	3883667	2151	1	forward	1
mRNA	mRNA	3881517	3883667	2151	1	forward	1
CJI82_01832	gene	3881517	3883667	2151	1	forward	1
exon	exon	3881517	3883667	2151	1	forward	1
WZC16255.1	CDS	3879081	3879833	753	1	reverse	1
mRNA	mRNA	3879081	3879833	753	1	reverse	1
CJI82_01831	gene	3879081	3879833	753	1	reverse	1
exon	exon	3879081	3879833	753	1	reverse	1
exon	exon	3878757	3879016	260	1	forward	1
WZC16254.1	CDS	3878677	3879016	288	2	forward	1
mRNA	mRNA	3878677	3879016	340	1	forward	1
CJI82_01830	gene	3878677	3879016	340	1	forward	1
exon	exon	3878677	3878704	28	1	forward	1
WZC16253.1	CDS	3875736	3877463	1728	1	reverse	1
mRNA	mRNA	3875736	3877463	1728	1	reverse	1
CJI82_01829	gene	3875736	3877463	1728	1	reverse	1
exon	exon	3875736	3877463	1728	1	reverse	1
exon	exon	3873921	3873930	10	1	forward	1
WZC16252.1	CDS	3873785	3875545	1761	1	forward	1
mRNA	mRNA	3873785	3875545	1761	1	forward	1
CJI82_01828	gene	3873785	3875545	1761	1	forward	1
exon	exon	3873785	3875545	1761	1	forward	1
exon	exon	3871008	3871019	12	1	reverse	1
WZC16251.1	CDS	3870585	3872180	1596	1	forward	1
mRNA	mRNA	3870585	3872180	1596	1	forward	1
CJI82_01827	gene	3870585	3872180	1596	1	forward	1
exon	exon	3870585	3872180	1596	1	forward	1
WZC16250.1	CDS	3864919	3869115	4197	1	reverse	1
mRNA	mRNA	3864919	3869115	4197	1	reverse	1
CJI82_01826	gene	3864919	3869115	4197	1	reverse	1
exon	exon	3864919	3869115	4197	1	reverse	1
WZC16249.1	CDS	3862108	3864501	2394	1	forward	1
mRNA	mRNA	3862108	3864501	2394	1	forward	1
CJI82_01825	gene	3862108	3864501	2394	1	forward	1
exon	exon	3862108	3864501	2394	1	forward	1
WZC16248.1	CDS	3857305	3860172	2868	1	reverse	1
mRNA	mRNA	3857305	3860172	2868	1	reverse	1
CJI82_01824	gene	3857305	3860172	2868	1	reverse	1
exon	exon	3857305	3860172	2868	1	reverse	1
WZC16247.1	CDS	3854596	3856476	1881	1	forward	1
mRNA	mRNA	3854596	3856476	1881	1	forward	1
CJI82_01823	gene	3854596	3856476	1881	1	forward	1
exon	exon	3854596	3856476	1881	1	forward	1
WZC16246.1	CDS	3849432	3851984	2553	1	forward	1
mRNA	mRNA	3849432	3851984	2553	1	forward	1
CJI82_01822	gene	3849432	3851984	2553	1	forward	1
exon	exon	3849432	3851984	2553	1	forward	1
WZC16245.1	CDS	3847270	3847626	357	1	reverse	1
mRNA	mRNA	3847270	3847626	357	1	reverse	1
CJI82_01821	gene	3847270	3847626	357	1	reverse	1
exon	exon	3847270	3847626	357	1	reverse	1
WZC16244.1	CDS	3844968	3847157	2190	1	forward	1
mRNA	mRNA	3844968	3847157	2190	1	forward	1
CJI82_01820	gene	3844968	3847157	2190	1	forward	1
exon	exon	3844968	3847157	2190	1	forward	1
WZC16243.1	CDS	3842632	3844272	1641	1	reverse	1
mRNA	mRNA	3842632	3844272	1641	1	reverse	1
CJI82_01819	gene	3842632	3844272	1641	1	reverse	1
exon	exon	3842632	3844272	1641	1	reverse	1
WZC16242.1	CDS	3841521	3842531	1011	1	forward	1
mRNA	mRNA	3841521	3842531	1011	1	forward	1
CJI82_01818	gene	3841521	3842531	1011	1	forward	1
exon	exon	3841521	3842531	1011	1	forward	1
WZC16241.1	CDS	3839620	3840663	1044	1	reverse	1
mRNA	mRNA	3839620	3840663	1044	1	reverse	1
CJI82_01817	gene	3839620	3840663	1044	1	reverse	1
exon	exon	3839620	3840663	1044	1	reverse	1
WZC16240.1	CDS	3837756	3838556	801	1	reverse	1
mRNA	mRNA	3837756	3838556	801	1	reverse	1
CJI82_01816	gene	3837756	3838556	801	1	reverse	1
exon	exon	3837756	3838556	801	1	reverse	1
exon	exon	3837243	3837256	14	1	reverse	1
WZC16239.1	CDS	3836085	3837256	795	2	reverse	1
mRNA	mRNA	3836085	3837256	1172	1	reverse	1
CJI82_01815	gene	3836085	3837256	1172	1	reverse	1
exon	exon	3836085	3836865	781	1	reverse	1
WZC16238.1	CDS	3834341	3835771	1431	1	reverse	1
mRNA	mRNA	3834341	3835771	1431	1	reverse	1
CJI82_01814	gene	3834341	3835771	1431	1	reverse	1
exon	exon	3834341	3835771	1431	1	reverse	1
WZC16237.1	CDS	3833155	3834162	1008	1	reverse	1
mRNA	mRNA	3833155	3834162	1008	1	reverse	1
CJI82_01813	gene	3833155	3834162	1008	1	reverse	1
exon	exon	3833155	3834162	1008	1	reverse	1
exon	exon	3832269	3832655	387	1	reverse	1
WZC16236.1	CDS	3831015	3832655	1593	2	reverse	1
mRNA	mRNA	3831015	3832655	1641	1	reverse	1
CJI82_01812	gene	3831015	3832655	1641	1	reverse	1
exon	exon	3831015	3832220	1206	1	reverse	1
WZC16235.1	CDS	3830548	3830979	432	1	forward	1
mRNA	mRNA	3830548	3830979	432	1	forward	1
CJI82_01811	gene	3830548	3830979	432	1	forward	1
exon	exon	3830548	3830979	432	1	forward	1
WZC16234.1	CDS	3829298	3830455	1158	1	reverse	1
mRNA	mRNA	3829298	3830455	1158	1	reverse	1
CJI82_01810	gene	3829298	3830455	1158	1	reverse	1
exon	exon	3829298	3830455	1158	1	reverse	1
exon	exon	3829243	3829256	14	1	forward	1
WZC16233.1	CDS	3827876	3829256	1314	2	forward	1
mRNA	mRNA	3827876	3829256	1381	1	forward	1
CJI82_01809	gene	3827876	3829256	1381	1	forward	1
exon	exon	3827876	3829175	1300	1	forward	1
exon	exon	3825628	3825637	10	1	reverse	1
WZC16232.1	CDS	3821083	3827757	6675	1	forward	1
mRNA	mRNA	3821083	3827757	6675	1	forward	1
CJI82_01808	gene	3821083	3827757	6675	1	forward	1
exon	exon	3821083	3827757	6675	1	forward	1
WZC16231.1	CDS	3819799	3820881	1083	1	forward	1
mRNA	mRNA	3819799	3820881	1083	1	forward	1
CJI82_01807	gene	3819799	3820881	1083	1	forward	1
exon	exon	3819799	3820881	1083	1	forward	1
WZC16230.1	CDS	3816867	3818318	1452	1	reverse	1
mRNA	mRNA	3816867	3818318	1452	1	reverse	1
CJI82_01806	gene	3816867	3818318	1452	1	reverse	1
exon	exon	3816867	3818318	1452	1	reverse	1
WZC16229.1	CDS	3815358	3816791	1434	1	forward	1
mRNA	mRNA	3815358	3816791	1434	1	forward	1
CJI82_01805	gene	3815358	3816791	1434	1	forward	1
exon	exon	3815358	3816791	1434	1	forward	1
WZC16228.1	CDS	3813801	3814805	1005	1	forward	1
mRNA	mRNA	3813801	3814805	1005	1	forward	1
CJI82_01804	gene	3813801	3814805	1005	1	forward	1
exon	exon	3813801	3814805	1005	1	forward	1
WZC16227.1	CDS	3812173	3813201	1029	1	reverse	1
mRNA	mRNA	3812173	3813201	1029	1	reverse	1
CJI82_01803	gene	3812173	3813201	1029	1	reverse	1
exon	exon	3812173	3813201	1029	1	reverse	1
WZC16226.1	CDS	3810883	3812031	1149	1	reverse	1
mRNA	mRNA	3810883	3812031	1149	1	reverse	1
CJI82_01802	gene	3810883	3812031	1149	1	reverse	1
exon	exon	3810883	3812031	1149	1	reverse	1
WZC16225.1	CDS	3808653	3810683	2031	1	reverse	1
mRNA	mRNA	3808653	3810683	2031	1	reverse	1
CJI82_01801	gene	3808653	3810683	2031	1	reverse	1
exon	exon	3808653	3810683	2031	1	reverse	1
WZC16224.1	CDS	3806903	3808429	1527	1	reverse	1
mRNA	mRNA	3806903	3808429	1527	1	reverse	1
CJI82_01800	gene	3806903	3808429	1527	1	reverse	1
exon	exon	3806903	3808429	1527	1	reverse	1
WZC16223.1	CDS	3804282	3806714	2433	1	forward	1
mRNA	mRNA	3804282	3806714	2433	1	forward	1
CJI82_01799	gene	3804282	3806714	2433	1	forward	1
exon	exon	3804282	3806714	2433	1	forward	1
WZC16222.1	CDS	3799485	3803654	4170	1	forward	1
mRNA	mRNA	3799485	3803654	4170	1	forward	1
CJI82_01798	gene	3799485	3803654	4170	1	forward	1
exon	exon	3799485	3803654	4170	1	forward	1
WZC16221.1	CDS	3795347	3798505	3159	1	reverse	1
mRNA	mRNA	3795347	3798505	3159	1	reverse	1
CJI82_01797	gene	3795347	3798505	3159	1	reverse	1
exon	exon	3795347	3798505	3159	1	reverse	1
WZC16220.1	CDS	3793813	3795318	1506	1	forward	1
mRNA	mRNA	3793813	3795318	1506	1	forward	1
CJI82_01796	gene	3793813	3795318	1506	1	forward	1
exon	exon	3793813	3795318	1506	1	forward	1
WZC16219.1	CDS	3791732	3793543	1812	1	reverse	1
mRNA	mRNA	3791732	3793543	1812	1	reverse	1
CJI82_01795	gene	3791732	3793543	1812	1	reverse	1
exon	exon	3791732	3793543	1812	1	reverse	1
WZC16218.1	CDS	3788783	3791605	2823	1	forward	1
mRNA	mRNA	3788783	3791605	2823	1	forward	1
CJI82_01794	gene	3788783	3791605	2823	1	forward	1
exon	exon	3788783	3791605	2823	1	forward	1
WZC16217.1	CDS	3787156	3787977	822	1	forward	1
mRNA	mRNA	3787156	3787977	822	1	forward	1
CJI82_01793	gene	3787156	3787977	822	1	forward	1
exon	exon	3787156	3787977	822	1	forward	1
WZC16216.1	CDS	3783410	3784912	1503	1	reverse	1
mRNA	mRNA	3783410	3784912	1503	1	reverse	1
CJI82_01792	gene	3783410	3784912	1503	1	reverse	1
exon	exon	3783410	3784912	1503	1	reverse	1
WZC16215.1	CDS	3781099	3783156	2058	1	reverse	1
mRNA	mRNA	3781099	3783156	2058	1	reverse	1
CJI82_01791	gene	3781099	3783156	2058	1	reverse	1
exon	exon	3781099	3783156	2058	1	reverse	1
WZC16214.1	CDS	3780124	3781095	972	1	forward	1
mRNA	mRNA	3780124	3781095	972	1	forward	1
CJI82_01790	gene	3780124	3781095	972	1	forward	1
exon	exon	3780124	3781095	972	1	forward	1
WZC16213.1	CDS	3777966	3779774	1809	1	reverse	1
mRNA	mRNA	3777966	3779774	1809	1	reverse	1
CJI82_01789	gene	3777966	3779774	1809	1	reverse	1
exon	exon	3777966	3779774	1809	1	reverse	1
WZC16212.1	CDS	3776398	3777945	1548	1	forward	1
mRNA	mRNA	3776398	3777945	1548	1	forward	1
CJI82_01788	gene	3776398	3777945	1548	1	forward	1
exon	exon	3776398	3777945	1548	1	forward	1
WZC16211.1	CDS	3774377	3774727	351	1	reverse	1
mRNA	mRNA	3774377	3774727	351	1	reverse	1
CJI82_01787	gene	3774377	3774727	351	1	reverse	1
exon	exon	3774377	3774727	351	1	reverse	1
WZC16210.1	CDS	3772670	3774358	1689	1	forward	1
mRNA	mRNA	3772670	3774358	1689	1	forward	1
CJI82_01786	gene	3772670	3774358	1689	1	forward	1
exon	exon	3772670	3774358	1689	1	forward	1
WZC16209.1	CDS	3769920	3772580	2661	1	reverse	1
mRNA	mRNA	3769920	3772580	2661	1	reverse	1
CJI82_01785	gene	3769920	3772580	2661	1	reverse	1
exon	exon	3769920	3772580	2661	1	reverse	1
WZC16208.1	CDS	3769109	3769900	792	1	forward	1
mRNA	mRNA	3769109	3769900	792	1	forward	1
CJI82_01784	gene	3769109	3769900	792	1	forward	1
exon	exon	3769109	3769900	792	1	forward	1
WZC16207.1	CDS	3766610	3768013	1404	1	reverse	1
mRNA	mRNA	3766610	3768013	1404	1	reverse	1
CJI82_01783	gene	3766610	3768013	1404	1	reverse	1
exon	exon	3766610	3768013	1404	1	reverse	1
WZC16206.1	CDS	3765867	3766442	576	1	forward	1
mRNA	mRNA	3765867	3766442	576	1	forward	1
CJI82_01782	gene	3765867	3766442	576	1	forward	1
exon	exon	3765867	3766442	576	1	forward	1
WZC16205.1	CDS	3763773	3765668	1896	1	forward	1
mRNA	mRNA	3763773	3765668	1896	1	forward	1
CJI82_01781	gene	3763773	3765668	1896	1	forward	1
exon	exon	3763773	3765668	1896	1	forward	1
WZC16204.1	CDS	3762149	3762637	489	1	reverse	1
mRNA	mRNA	3762149	3762637	489	1	reverse	1
CJI82_01780	gene	3762149	3762637	489	1	reverse	1
exon	exon	3762149	3762637	489	1	reverse	1
exon	exon	3761501	3762087	587	1	forward	1
WZC16203.1	CDS	3761376	3762087	645	2	forward	1
mRNA	mRNA	3761376	3762087	712	1	forward	1
CJI82_01779	gene	3761376	3762087	712	1	forward	1
exon	exon	3761376	3761433	58	1	forward	1
WZC16202.1	CDS	3760517	3761164	648	1	forward	1
mRNA	mRNA	3760517	3761164	648	1	forward	1
CJI82_01778	gene	3760517	3761164	648	1	forward	1
exon	exon	3760517	3761164	648	1	forward	1
WZC16201.1	CDS	3758137	3760413	2277	1	forward	1
mRNA	mRNA	3758137	3760413	2277	1	forward	1
CJI82_01777	gene	3758137	3760413	2277	1	forward	1
exon	exon	3758137	3760413	2277	1	forward	1
WZC16200.1	CDS	3756922	3757311	390	1	forward	1
mRNA	mRNA	3756922	3757311	390	1	forward	1
CJI82_01776	gene	3756922	3757311	390	1	forward	1
exon	exon	3756922	3757311	390	1	forward	1
WZC16199.1	CDS	3754230	3756497	2268	1	reverse	1
mRNA	mRNA	3754230	3756497	2268	1	reverse	1
CJI82_01775	gene	3754230	3756497	2268	1	reverse	1
exon	exon	3754230	3756497	2268	1	reverse	1
WZC16198.1	CDS	3752330	3754051	1722	1	reverse	1
mRNA	mRNA	3752330	3754051	1722	1	reverse	1
CJI82_01774	gene	3752330	3754051	1722	1	reverse	1
exon	exon	3752330	3754051	1722	1	reverse	1
WZC16197.1	CDS	3751121	3752167	1047	1	reverse	1
mRNA	mRNA	3751121	3752167	1047	1	reverse	1
CJI82_01773	gene	3751121	3752167	1047	1	reverse	1
exon	exon	3751121	3752167	1047	1	reverse	1
WZC16196.1	CDS	3748685	3750058	1374	1	reverse	1
mRNA	mRNA	3748685	3750058	1374	1	reverse	1
CJI82_01772	gene	3748685	3750058	1374	1	reverse	1
exon	exon	3748685	3750058	1374	1	reverse	1
WZC16195.1	CDS	3742157	3747934	5778	1	reverse	1
mRNA	mRNA	3742157	3747934	5778	1	reverse	1
CJI82_01771	gene	3742157	3747934	5778	1	reverse	1
exon	exon	3742157	3747934	5778	1	reverse	1
WZC16194.1	CDS	3740311	3742134	1824	1	forward	1
mRNA	mRNA	3740311	3742134	1824	1	forward	1
CJI82_01770	gene	3740311	3742134	1824	1	forward	1
exon	exon	3740311	3742134	1824	1	forward	1
WZC16193.1	CDS	3739354	3739878	525	1	forward	1
mRNA	mRNA	3739354	3739878	525	1	forward	1
CJI82_01769	gene	3739354	3739878	525	1	forward	1
exon	exon	3739354	3739878	525	1	forward	1
WZC16192.1	CDS	3738294	3739106	813	1	forward	1
mRNA	mRNA	3738294	3739106	813	1	forward	1
CJI82_01768	gene	3738294	3739106	813	1	forward	1
exon	exon	3738294	3739106	813	1	forward	1
WZC16191.1	CDS	3733956	3738130	4175	1	forward	1
mRNA	mRNA	3733956	3738130	4175	1	forward	1
CJI82_01767	gene	3733956	3738130	4175	1	forward	1
exon	exon	3733956	3738130	4175	1	forward	1
WZC16190.1	CDS	3732083	3733201	1119	1	reverse	1
mRNA	mRNA	3732083	3733201	1119	1	reverse	1
CJI82_01766	gene	3732083	3733201	1119	1	reverse	1
exon	exon	3732083	3733201	1119	1	reverse	1
WZC16189.1	CDS	3731454	3731966	513	1	reverse	1
mRNA	mRNA	3731454	3731966	513	1	reverse	1
CJI82_01765	gene	3731454	3731966	513	1	reverse	1
exon	exon	3731454	3731966	513	1	reverse	1
WZC16188.1	CDS	3729510	3731123	1614	1	reverse	1
mRNA	mRNA	3729510	3731123	1614	1	reverse	1
CJI82_01764	gene	3729510	3731123	1614	1	reverse	1
exon	exon	3729510	3731123	1614	1	reverse	1
WZC16187.1	CDS	3726681	3728993	2313	1	reverse	1
mRNA	mRNA	3726681	3728993	2313	1	reverse	1
CJI82_01763	gene	3726681	3728993	2313	1	reverse	1
exon	exon	3726681	3728993	2313	1	reverse	1
WZC16186.1	CDS	3725395	3726633	1239	1	forward	1
mRNA	mRNA	3725395	3726633	1239	1	forward	1
CJI82_01762	gene	3725395	3726633	1239	1	forward	1
exon	exon	3725395	3726633	1239	1	forward	1
WZC16185.1	CDS	3721577	3723703	2127	1	reverse	1
mRNA	mRNA	3721577	3723703	2127	1	reverse	1
CJI82_01761	gene	3721577	3723703	2127	1	reverse	1
exon	exon	3721577	3723703	2127	1	reverse	1
WZC16184.1	CDS	3718759	3720873	2115	1	reverse	1
mRNA	mRNA	3718759	3720873	2115	1	reverse	1
CJI82_01760	gene	3718759	3720873	2115	1	reverse	1
exon	exon	3718759	3720873	2115	1	reverse	1
WZC16183.1	CDS	3715841	3717361	1521	1	reverse	1
mRNA	mRNA	3715841	3717361	1521	1	reverse	1
CJI82_01759	gene	3715841	3717361	1521	1	reverse	1
exon	exon	3715841	3717361	1521	1	reverse	1
exon	exon	3715013	3715266	254	1	reverse	1
WZC16182.1	CDS	3713022	3715266	1310	2	reverse	1
mRNA	mRNA	3713022	3715266	2245	1	reverse	1
CJI82_01758	gene	3713022	3715266	2245	1	reverse	1
exon	exon	3713022	3714077	1056	1	reverse	1
WZC16181.1	CDS	3711680	3712732	1053	1	reverse	1
mRNA	mRNA	3711680	3712732	1053	1	reverse	1
CJI82_01757	gene	3711680	3712732	1053	1	reverse	1
exon	exon	3711680	3712732	1053	1	reverse	1
WZC16180.1	CDS	3709793	3711619	1827	1	forward	1
mRNA	mRNA	3709793	3711619	1827	1	forward	1
CJI82_01756	gene	3709793	3711619	1827	1	forward	1
exon	exon	3709793	3711619	1827	1	forward	1
WZC16179.1	CDS	3708442	3709236	795	1	forward	1
mRNA	mRNA	3708442	3709236	795	1	forward	1
CJI82_01755	gene	3708442	3709236	795	1	forward	1
exon	exon	3708442	3709236	795	1	forward	1
WZC16178.1	CDS	3706327	3708081	1755	1	forward	1
mRNA	mRNA	3706327	3708081	1755	1	forward	1
CJI82_01754	gene	3706327	3708081	1755	1	forward	1
exon	exon	3706327	3708081	1755	1	forward	1
WZC16177.1	CDS	3698258	3700411	2154	1	reverse	1
mRNA	mRNA	3698258	3700411	2154	1	reverse	1
CJI82_01753	gene	3698258	3700411	2154	1	reverse	1
exon	exon	3698258	3700411	2154	1	reverse	1
WZC16176.1	CDS	3697354	3698133	780	1	forward	1
mRNA	mRNA	3697354	3698133	780	1	forward	1
CJI82_01752	gene	3697354	3698133	780	1	forward	1
exon	exon	3697354	3698133	780	1	forward	1
WZC16175.1	CDS	3696549	3696950	402	1	reverse	1
mRNA	mRNA	3696549	3696950	402	1	reverse	1
CJI82_01751	gene	3696549	3696950	402	1	reverse	1
exon	exon	3696549	3696950	402	1	reverse	1
WZC16174.1	CDS	3696008	3696367	360	1	reverse	1
mRNA	mRNA	3696008	3696367	360	1	reverse	1
CJI82_01750	gene	3696008	3696367	360	1	reverse	1
exon	exon	3696008	3696367	360	1	reverse	1
WZC16173.1	CDS	3694538	3695779	1242	1	reverse	1
mRNA	mRNA	3694538	3695779	1242	1	reverse	1
CJI82_01749	gene	3694538	3695779	1242	1	reverse	1
exon	exon	3694538	3695779	1242	1	reverse	1
WZC16172.1	CDS	3692993	3694033	1041	1	reverse	1
mRNA	mRNA	3692993	3694033	1041	1	reverse	1
CJI82_01748	gene	3692993	3694033	1041	1	reverse	1
exon	exon	3692993	3694033	1041	1	reverse	1
WZC16171.1	CDS	3688872	3692693	3822	1	reverse	1
mRNA	mRNA	3688872	3692693	3822	1	reverse	1
CJI82_01747	gene	3688872	3692693	3822	1	reverse	1
exon	exon	3688872	3692693	3822	1	reverse	1
WZC16170.1	CDS	3688303	3688560	258	1	reverse	1
mRNA	mRNA	3688303	3688560	258	1	reverse	1
CJI82_01746	gene	3688303	3688560	258	1	reverse	1
exon	exon	3688303	3688560	258	1	reverse	1
WZC16169.1	CDS	3683690	3685729	2040	1	forward	1
mRNA	mRNA	3683690	3685729	2040	1	forward	1
CJI82_01745	gene	3683690	3685729	2040	1	forward	1
exon	exon	3683690	3685729	2040	1	forward	1
WZC16168.1	CDS	3681874	3682689	816	1	reverse	1
mRNA	mRNA	3681874	3682689	816	1	reverse	1
CJI82_01744	gene	3681874	3682689	816	1	reverse	1
exon	exon	3681874	3682689	816	1	reverse	1
WZC16167.1	CDS	3677470	3681147	3678	1	reverse	1
mRNA	mRNA	3677470	3681147	3678	1	reverse	1
CJI82_01743	gene	3677470	3681147	3678	1	reverse	1
exon	exon	3677470	3681147	3678	1	reverse	1
WZC16166.1	CDS	3675910	3677046	1137	1	reverse	1
mRNA	mRNA	3675910	3677046	1137	1	reverse	1
CJI82_01742	gene	3675910	3677046	1137	1	reverse	1
exon	exon	3675910	3677046	1137	1	reverse	1
WZC16165.1	CDS	3674757	3675782	1026	1	forward	1
mRNA	mRNA	3674757	3675782	1026	1	forward	1
CJI82_01741	gene	3674757	3675782	1026	1	forward	1
exon	exon	3674757	3675782	1026	1	forward	1
WZC16164.1	CDS	3673728	3674387	660	1	reverse	1
mRNA	mRNA	3673728	3674387	660	1	reverse	1
CJI82_01740	gene	3673728	3674387	660	1	reverse	1
exon	exon	3673728	3674387	660	1	reverse	1
WZC16163.1	CDS	3672890	3673690	801	1	forward	1
mRNA	mRNA	3672890	3673690	801	1	forward	1
CJI82_01739	gene	3672890	3673690	801	1	forward	1
exon	exon	3672890	3673690	801	1	forward	1
WZC16162.1	CDS	3670727	3672142	1416	1	reverse	1
mRNA	mRNA	3670727	3672142	1416	1	reverse	1
CJI82_01738	gene	3670727	3672142	1416	1	reverse	1
exon	exon	3670727	3672142	1416	1	reverse	1
WZC16161.1	CDS	3668399	3670630	2232	1	forward	1
mRNA	mRNA	3668399	3670630	2232	1	forward	1
CJI82_01737	gene	3668399	3670630	2232	1	forward	1
exon	exon	3668399	3670630	2232	1	forward	1
WZC16160.1	CDS	3664385	3667663	3279	1	forward	1
mRNA	mRNA	3664385	3667663	3279	1	forward	1
CJI82_01736	gene	3664385	3667663	3279	1	forward	1
exon	exon	3664385	3667663	3279	1	forward	1
WZC16159.1	CDS	3661452	3664166	2715	1	forward	1
mRNA	mRNA	3661452	3664166	2715	1	forward	1
CJI82_01735	gene	3661452	3664166	2715	1	forward	1
exon	exon	3661452	3664166	2715	1	forward	1
WZC16158.1	CDS	3660629	3661342	714	1	reverse	1
mRNA	mRNA	3660629	3661342	714	1	reverse	1
CJI82_01734	gene	3660629	3661342	714	1	reverse	1
exon	exon	3660629	3661342	714	1	reverse	1
WZC16157.1	CDS	3657232	3660450	3219	1	reverse	1
mRNA	mRNA	3657232	3660450	3219	1	reverse	1
CJI82_01733	gene	3657232	3660450	3219	1	reverse	1
exon	exon	3657232	3660450	3219	1	reverse	1
WZC16156.1	CDS	3652137	3657191	5055	1	forward	1
mRNA	mRNA	3652137	3657191	5055	1	forward	1
CJI82_01732	gene	3652137	3657191	5055	1	forward	1
exon	exon	3652137	3657191	5055	1	forward	1
exon	exon	3651154	3651813	660	1	forward	1
WZC16155.1	CDS	3650305	3651813	1167	2	forward	1
mRNA	mRNA	3650305	3651813	1509	1	forward	1
CJI82_01731	gene	3650305	3651813	1509	1	forward	1
exon	exon	3650305	3650811	507	1	forward	1
exon	exon	3649255	3649952	698	1	forward	1
WZC16154.1	CDS	3649171	3649952	738	2	forward	1
mRNA	mRNA	3649171	3649952	782	1	forward	1
CJI82_01730	gene	3649171	3649952	782	1	forward	1
exon	exon	3649171	3649210	40	1	forward	1
WZC16153.1	CDS	3647891	3648853	963	1	forward	1
mRNA	mRNA	3647891	3648853	963	1	forward	1
CJI82_01729	gene	3647891	3648853	963	1	forward	1
exon	exon	3647891	3648853	963	1	forward	1
WZC16152.1	CDS	3645948	3647630	1683	1	forward	1
mRNA	mRNA	3645948	3647630	1683	1	forward	1
CJI82_01728	gene	3645948	3647630	1683	1	forward	1
exon	exon	3645948	3647630	1683	1	forward	1
WZC16151.1	CDS	3641054	3645250	4197	1	reverse	1
mRNA	mRNA	3641054	3645250	4197	1	reverse	1
CJI82_01727	gene	3641054	3645250	4197	1	reverse	1
exon	exon	3641054	3645250	4197	1	reverse	1
WZC16150.1	CDS	3639168	3639938	771	1	reverse	1
mRNA	mRNA	3639168	3639938	771	1	reverse	1
CJI82_01726	gene	3639168	3639938	771	1	reverse	1
exon	exon	3639168	3639938	771	1	reverse	1
WZC16149.1	CDS	3638273	3638620	348	1	reverse	1
mRNA	mRNA	3638273	3638620	348	1	reverse	1
CJI82_01725	gene	3638273	3638620	348	1	reverse	1
exon	exon	3638273	3638620	348	1	reverse	1
exon	exon	3638040	3638104	65	1	forward	1
WZC16148.1	CDS	3637814	3638104	246	2	forward	1
mRNA	mRNA	3637814	3638104	291	1	forward	1
CJI82_01724	gene	3637814	3638104	291	1	forward	1
exon	exon	3637814	3637994	181	1	forward	1
WZC16147.1	CDS	3635734	3637314	1581	1	reverse	1
mRNA	mRNA	3635734	3637314	1581	1	reverse	1
CJI82_01723	gene	3635734	3637314	1581	1	reverse	1
exon	exon	3635734	3637314	1581	1	reverse	1
WZC16146.1	CDS	3632592	3635099	2508	1	reverse	1
mRNA	mRNA	3632592	3635099	2508	1	reverse	1
CJI82_01722	gene	3632592	3635099	2508	1	reverse	1
exon	exon	3632592	3635099	2508	1	reverse	1
WZC16145.1	CDS	3629876	3632362	2487	1	reverse	1
mRNA	mRNA	3629876	3632362	2487	1	reverse	1
CJI82_01721	gene	3629876	3632362	2487	1	reverse	1
exon	exon	3629876	3632362	2487	1	reverse	1
exon	exon	3629389	3629869	481	1	forward	1
WZC16144.1	CDS	3629228	3629869	543	2	forward	1
mRNA	mRNA	3629228	3629869	642	1	forward	1
CJI82_01720	gene	3629228	3629869	642	1	forward	1
exon	exon	3629228	3629289	62	1	forward	1
WZC16143.1	CDS	3628134	3629054	921	1	forward	1
mRNA	mRNA	3628134	3629054	921	1	forward	1
CJI82_01719	gene	3628134	3629054	921	1	forward	1
exon	exon	3628134	3629054	921	1	forward	1
WZC16142.1	CDS	3624601	3627492	2892	1	reverse	1
mRNA	mRNA	3624601	3627492	2892	1	reverse	1
CJI82_01718	gene	3624601	3627492	2892	1	reverse	1
exon	exon	3624601	3627492	2892	1	reverse	1
WZC16141.1	CDS	3623900	3624487	588	1	forward	1
mRNA	mRNA	3623900	3624487	588	1	forward	1
CJI82_01717	gene	3623900	3624487	588	1	forward	1
exon	exon	3623900	3624487	588	1	forward	1
WZC16140.1	CDS	3622458	3623723	1266	1	forward	1
mRNA	mRNA	3622458	3623723	1266	1	forward	1
CJI82_01716	gene	3622458	3623723	1266	1	forward	1
exon	exon	3622458	3623723	1266	1	forward	1
WZC16139.1	CDS	3619687	3622182	2496	1	reverse	1
mRNA	mRNA	3619687	3622182	2496	1	reverse	1
CJI82_01715	gene	3619687	3622182	2496	1	reverse	1
exon	exon	3619687	3622182	2496	1	reverse	1
WZC16138.1	CDS	3614008	3616569	2562	1	reverse	1
mRNA	mRNA	3614008	3616569	2562	1	reverse	1
CJI82_01714	gene	3614008	3616569	2562	1	reverse	1
exon	exon	3614008	3616569	2562	1	reverse	1
WZC16137.1	CDS	3611987	3613894	1908	1	forward	1
mRNA	mRNA	3611987	3613894	1908	1	forward	1
CJI82_01713	gene	3611987	3613894	1908	1	forward	1
exon	exon	3611987	3613894	1908	1	forward	1
WZC16136.1	CDS	3610819	3611793	975	1	forward	1
mRNA	mRNA	3610819	3611793	975	1	forward	1
CJI82_01712	gene	3610819	3611793	975	1	forward	1
exon	exon	3610819	3611793	975	1	forward	1
WZC16135.1	CDS	3609097	3610524	1428	1	forward	1
mRNA	mRNA	3609097	3610524	1428	1	forward	1
CJI82_01711	gene	3609097	3610524	1428	1	forward	1
exon	exon	3609097	3610524	1428	1	forward	1
WZC16134.1	CDS	3607578	3608795	1218	1	forward	1
mRNA	mRNA	3607578	3608795	1218	1	forward	1
CJI82_01710	gene	3607578	3608795	1218	1	forward	1
exon	exon	3607578	3608795	1218	1	forward	1
WZC16133.1	CDS	3606842	3607159	318	1	reverse	1
mRNA	mRNA	3606842	3607159	318	1	reverse	1
CJI82_01709	gene	3606842	3607159	318	1	reverse	1
exon	exon	3606842	3607159	318	1	reverse	1
WZC16132.1	CDS	3604405	3606060	1656	1	forward	1
mRNA	mRNA	3604405	3606060	1656	1	forward	1
CJI82_01708	gene	3604405	3606060	1656	1	forward	1
exon	exon	3604405	3606060	1656	1	forward	1
tRNA	tRNA	3603883	3603964	82	1	reverse	1
tRNA	tRNA	3603883	3603964	82	1	reverse	1
tRNA	tRNA	3603883	3603964	82	1	reverse	1
tRNA	tRNA	3603883	3603964	82	1	reverse	1
tRNA	tRNA	3603883	3603964	82	1	reverse	1
tRNA	tRNA	3603883	3603964	82	1	reverse	1
tRNA	tRNA	3603883	3603964	82	1	reverse	1
CJI82_01449	gene	3603883	3603964	82	1	reverse	1
CJI82_01707	gene	3603883	3603964	82	1	reverse	1
CJI82_02369	gene	3603883	3603964	82	1	reverse	1
CJI82_05006	gene	3603883	3603964	82	1	reverse	1
CJI82_05017	gene	3603883	3603964	82	1	reverse	1
CJI82_05340	gene	3603883	3603964	82	1	reverse	1
CJI82_00628	gene	3603883	3603964	82	1	reverse	1
exon	exon	3603883	3603964	82	1	reverse	1
exon	exon	3603883	3603964	82	1	reverse	1
exon	exon	3603883	3603964	82	1	reverse	1
exon	exon	3603883	3603964	82	1	reverse	1
exon	exon	3603883	3603964	82	1	reverse	1
exon	exon	3603883	3603964	82	1	reverse	1
exon	exon	3603883	3603964	82	1	reverse	1
WZC16131.1	CDS	3602707	3603807	1101	1	reverse	1
mRNA	mRNA	3602707	3603807	1101	1	reverse	1
CJI82_01706	gene	3602707	3603807	1101	1	reverse	1
exon	exon	3602707	3603807	1101	1	reverse	1
WZC16130.1	CDS	3599672	3602212	2541	1	forward	1
mRNA	mRNA	3599672	3602212	2541	1	forward	1
CJI82_01705	gene	3599672	3602212	2541	1	forward	1
exon	exon	3599672	3602212	2541	1	forward	1
WZC16129.1	CDS	3597817	3599406	1590	1	reverse	1
mRNA	mRNA	3597817	3599406	1590	1	reverse	1
CJI82_01704	gene	3597817	3599406	1590	1	reverse	1
exon	exon	3597817	3599406	1590	1	reverse	1
WZC16128.1	CDS	3596686	3597786	1101	1	forward	1
mRNA	mRNA	3596686	3597786	1101	1	forward	1
CJI82_01703	gene	3596686	3597786	1101	1	forward	1
exon	exon	3596686	3597786	1101	1	forward	1
WZC16127.1	CDS	3594459	3596408	1950	1	forward	1
mRNA	mRNA	3594459	3596408	1950	1	forward	1
CJI82_01702	gene	3594459	3596408	1950	1	forward	1
exon	exon	3594459	3596408	1950	1	forward	1
WZC16126.1	CDS	3590933	3592534	1602	1	reverse	1
mRNA	mRNA	3590933	3592534	1602	1	reverse	1
CJI82_01701	gene	3590933	3592534	1602	1	reverse	1
exon	exon	3590933	3592534	1602	1	reverse	1
WZC16125.1	CDS	3589137	3590549	1413	1	reverse	1
mRNA	mRNA	3589137	3590549	1413	1	reverse	1
CJI82_01700	gene	3589137	3590549	1413	1	reverse	1
exon	exon	3589137	3590549	1413	1	reverse	1
WZC16124.1	CDS	3587888	3588982	1095	1	forward	1
mRNA	mRNA	3587888	3588982	1095	1	forward	1
CJI82_01699	gene	3587888	3588982	1095	1	forward	1
exon	exon	3587888	3588982	1095	1	forward	1
WZC16123.1	CDS	3586210	3587153	944	1	forward	1
mRNA	mRNA	3586210	3587153	944	1	forward	1
CJI82_01698	gene	3586210	3587153	944	1	forward	1
exon	exon	3586210	3587153	944	1	forward	1
WZC16122.1	CDS	3584305	3585447	1143	1	reverse	1
mRNA	mRNA	3584305	3585447	1143	1	reverse	1
CJI82_01697	gene	3584305	3585447	1143	1	reverse	1
exon	exon	3584305	3585447	1143	1	reverse	1
mRNA	mRNA	3583538	3584032	495	1	reverse	1
CJI82_01696	gene	3583538	3584032	495	1	reverse	1
exon	exon	3583538	3583981	444	1	reverse	1
exon	exon	3582923	3582948	26	1	reverse	1
WZC16120.1	CDS	3580231	3582948	2661	2	reverse	1
mRNA	mRNA	3580231	3582948	2718	1	reverse	1
CJI82_01695	gene	3580231	3582948	2718	1	reverse	1
exon	exon	3580231	3582865	2635	1	reverse	1
WZC16119.1	CDS	3579085	3580176	1092	1	forward	1
mRNA	mRNA	3579085	3580176	1092	1	forward	1
CJI82_01694	gene	3579085	3580176	1092	1	forward	1
exon	exon	3579085	3580176	1092	1	forward	1
WZC16118.1	CDS	3576930	3578747	1818	1	forward	1
mRNA	mRNA	3576930	3578747	1818	1	forward	1
CJI82_01693	gene	3576930	3578747	1818	1	forward	1
exon	exon	3576930	3578747	1818	1	forward	1
WZC16117.1	CDS	3575887	3576720	834	1	forward	1
mRNA	mRNA	3575887	3576720	834	1	forward	1
CJI82_01692	gene	3575887	3576720	834	1	forward	1
exon	exon	3575887	3576720	834	1	forward	1
WZC16116.1	CDS	3571468	3575304	3837	1	forward	1
mRNA	mRNA	3571468	3575304	3837	1	forward	1
CJI82_01691	gene	3571468	3575304	3837	1	forward	1
exon	exon	3571468	3575304	3837	1	forward	1
WZC16115.1	CDS	3569143	3571119	1977	1	forward	1
mRNA	mRNA	3569143	3571119	1977	1	forward	1
CJI82_01690	gene	3569143	3571119	1977	1	forward	1
exon	exon	3569143	3571119	1977	1	forward	1
WZC16114.1	CDS	3567441	3568547	1107	1	forward	1
mRNA	mRNA	3567441	3568547	1107	1	forward	1
CJI82_01689	gene	3567441	3568547	1107	1	forward	1
exon	exon	3567441	3568547	1107	1	forward	1
exon	exon	3566567	3566596	30	1	reverse	1
WZC16113.1	CDS	3563452	3566596	3033	2	reverse	1
mRNA	mRNA	3563452	3566596	3145	1	reverse	1
CJI82_01688	gene	3563452	3566596	3145	1	reverse	1
exon	exon	3563452	3566454	3003	1	reverse	1
WZC16112.1	CDS	3562907	3563395	489	1	forward	1
mRNA	mRNA	3562907	3563395	489	1	forward	1
CJI82_01687	gene	3562907	3563395	489	1	forward	1
exon	exon	3562907	3563395	489	1	forward	1
WZC16111.1	CDS	3560546	3562165	1620	1	reverse	1
mRNA	mRNA	3560546	3562165	1620	1	reverse	1
CJI82_01686	gene	3560546	3562165	1620	1	reverse	1
exon	exon	3560546	3562165	1620	1	reverse	1
WZC16110.1	CDS	3559294	3560178	885	1	reverse	1
mRNA	mRNA	3559294	3560178	885	1	reverse	1
CJI82_01685	gene	3559294	3560178	885	1	reverse	1
exon	exon	3559294	3560178	885	1	reverse	1
WZC16109.1	CDS	3557044	3558882	1839	1	reverse	1
mRNA	mRNA	3557044	3558882	1839	1	reverse	1
CJI82_01684	gene	3557044	3558882	1839	1	reverse	1
exon	exon	3557044	3558882	1839	1	reverse	1
WZC16108.1	CDS	3556318	3556989	672	1	forward	1
mRNA	mRNA	3556318	3556989	672	1	forward	1
CJI82_01683	gene	3556318	3556989	672	1	forward	1
exon	exon	3556318	3556989	672	1	forward	1
WZC16107.1	CDS	3553908	3556199	2292	1	reverse	1
mRNA	mRNA	3553908	3556199	2292	1	reverse	1
CJI82_01682	gene	3553908	3556199	2292	1	reverse	1
exon	exon	3553908	3556199	2292	1	reverse	1
exon	exon	3553643	3553864	222	1	forward	1
mRNA	mRNA	3553580	3553864	285	1	forward	1
CJI82_01681	gene	3553580	3553864	285	1	forward	1
WZC16105.1	CDS	3552738	3553121	384	1	forward	1
mRNA	mRNA	3552738	3553121	384	1	forward	1
CJI82_01680	gene	3552738	3553121	384	1	forward	1
exon	exon	3552738	3553121	384	1	forward	1
WZC16104.1	CDS	3551893	3552426	534	1	reverse	1
mRNA	mRNA	3551893	3552426	534	1	reverse	1
CJI82_01679	gene	3551893	3552426	534	1	reverse	1
exon	exon	3551893	3552426	534	1	reverse	1
WZC16103.1	CDS	3550764	3551780	1017	1	forward	1
mRNA	mRNA	3550764	3551780	1017	1	forward	1
CJI82_01678	gene	3550764	3551780	1017	1	forward	1
exon	exon	3550764	3551780	1017	1	forward	1
WZC16102.1	CDS	3548572	3550179	1608	1	forward	1
mRNA	mRNA	3548572	3550179	1608	1	forward	1
CJI82_01677	gene	3548572	3550179	1608	1	forward	1
exon	exon	3548572	3550179	1608	1	forward	1
WZC16101.1	CDS	3542004	3546608	4605	1	reverse	1
mRNA	mRNA	3542004	3546608	4605	1	reverse	1
CJI82_01676	gene	3542004	3546608	4605	1	reverse	1
exon	exon	3542004	3546608	4605	1	reverse	1
WZC16100.1	CDS	3540275	3541078	804	1	forward	1
mRNA	mRNA	3540275	3541078	804	1	forward	1
CJI82_01675	gene	3540275	3541078	804	1	forward	1
exon	exon	3540275	3541078	804	1	forward	1
WZC16099.1	CDS	3537385	3538350	966	1	reverse	1
mRNA	mRNA	3537385	3538350	966	1	reverse	1
CJI82_01674	gene	3537385	3538350	966	1	reverse	1
exon	exon	3537385	3538350	966	1	reverse	1
WZC16098.1	CDS	3536181	3537251	1071	1	reverse	1
mRNA	mRNA	3536181	3537251	1071	1	reverse	1
CJI82_01673	gene	3536181	3537251	1071	1	reverse	1
exon	exon	3536181	3537251	1071	1	reverse	1
WZC16097.1	CDS	3534195	3536177	1983	1	forward	1
mRNA	mRNA	3534195	3536177	1983	1	forward	1
CJI82_01672	gene	3534195	3536177	1983	1	forward	1
exon	exon	3534195	3536177	1983	1	forward	1
WZC16096.1	CDS	3532184	3533908	1725	1	forward	1
mRNA	mRNA	3532184	3533908	1725	1	forward	1
CJI82_01671	gene	3532184	3533908	1725	1	forward	1
exon	exon	3532184	3533908	1725	1	forward	1
WZC16095.1	CDS	3530270	3531328	1059	1	reverse	1
mRNA	mRNA	3530270	3531328	1059	1	reverse	1
CJI82_01670	gene	3530270	3531328	1059	1	reverse	1
exon	exon	3530270	3531328	1059	1	reverse	1
WZC16094.1	CDS	3527212	3530055	2844	1	forward	1
mRNA	mRNA	3527212	3530055	2844	1	forward	1
CJI82_01669	gene	3527212	3530055	2844	1	forward	1
exon	exon	3527212	3530055	2844	1	forward	1
WZC16093.1	CDS	3522621	3525542	2922	1	reverse	1
mRNA	mRNA	3522621	3525542	2922	1	reverse	1
CJI82_01668	gene	3522621	3525542	2922	1	reverse	1
exon	exon	3522621	3525542	2922	1	reverse	1
WZC16092.1	CDS	3520476	3522521	2046	1	forward	1
mRNA	mRNA	3520476	3522521	2046	1	forward	1
CJI82_01667	gene	3520476	3522521	2046	1	forward	1
exon	exon	3520476	3522521	2046	1	forward	1
WZC16091.1	CDS	3518327	3519526	1200	1	forward	1
mRNA	mRNA	3518327	3519526	1200	1	forward	1
CJI82_01666	gene	3518327	3519526	1200	1	forward	1
exon	exon	3518327	3519526	1200	1	forward	1
WZC16090.1	CDS	3517064	3518155	1092	1	reverse	1
mRNA	mRNA	3517064	3518155	1092	1	reverse	1
CJI82_01665	gene	3517064	3518155	1092	1	reverse	1
exon	exon	3517064	3518155	1092	1	reverse	1
WZC16089.1	CDS	3516195	3516929	735	1	reverse	1
mRNA	mRNA	3516195	3516929	735	1	reverse	1
CJI82_01664	gene	3516195	3516929	735	1	reverse	1
exon	exon	3516195	3516929	735	1	reverse	1
WZC16088.1	CDS	3514221	3516176	1956	1	forward	1
mRNA	mRNA	3514221	3516176	1956	1	forward	1
CJI82_01663	gene	3514221	3516176	1956	1	forward	1
exon	exon	3514221	3516176	1956	1	forward	1
exon	exon	3513375	3513988	614	1	forward	1
WZC16087.1	CDS	3513294	3513988	648	2	forward	1
mRNA	mRNA	3513294	3513988	695	1	forward	1
CJI82_01662	gene	3513294	3513988	695	1	forward	1
exon	exon	3513294	3513327	34	1	forward	1
WZC16086.1	CDS	3512075	3512773	699	1	reverse	1
mRNA	mRNA	3512075	3512773	699	1	reverse	1
CJI82_01661	gene	3512075	3512773	699	1	reverse	1
exon	exon	3512075	3512773	699	1	reverse	1
WZC16085.1	CDS	3510560	3511966	1407	1	forward	1
mRNA	mRNA	3510560	3511966	1407	1	forward	1
CJI82_01660	gene	3510560	3511966	1407	1	forward	1
exon	exon	3510560	3511966	1407	1	forward	1
WZC16084.1	CDS	3509049	3510338	1290	1	reverse	1
mRNA	mRNA	3509049	3510338	1290	1	reverse	1
CJI82_01659	gene	3509049	3510338	1290	1	reverse	1
exon	exon	3509049	3510338	1290	1	reverse	1
exon	exon	3508014	3508978	965	1	forward	1
exon	exon	3507752	3507772	21	1	forward	1
exon	exon	3507501	3507692	192	1	forward	1
WZC16083.1	CDS	3507223	3508978	1404	4	forward	1
mRNA	mRNA	3507223	3508978	1756	1	forward	1
CJI82_01658	gene	3507223	3508978	1756	1	forward	1
exon	exon	3507223	3507448	226	1	forward	1
WZC16082.1	CDS	3504436	3507060	2625	1	reverse	1
mRNA	mRNA	3504436	3507060	2625	1	reverse	1
CJI82_01657	gene	3504436	3507060	2625	1	reverse	1
exon	exon	3504436	3507060	2625	1	reverse	1
WZC16081.1	CDS	3503445	3504419	975	1	forward	1
mRNA	mRNA	3503445	3504419	975	1	forward	1
CJI82_01656	gene	3503445	3504419	975	1	forward	1
exon	exon	3503445	3504419	975	1	forward	1
WZC16080.1	CDS	3501193	3502992	1800	1	forward	1
mRNA	mRNA	3501193	3502992	1800	1	forward	1
CJI82_01655	gene	3501193	3502992	1800	1	forward	1
exon	exon	3501193	3502992	1800	1	forward	1
WZC16079.1	CDS	3500437	3500871	435	1	forward	1
mRNA	mRNA	3500437	3500871	435	1	forward	1
CJI82_01654	gene	3500437	3500871	435	1	forward	1
exon	exon	3500437	3500871	435	1	forward	1
WZC16078.1	CDS	3499224	3499748	525	1	reverse	1
mRNA	mRNA	3499224	3499748	525	1	reverse	1
CJI82_01653	gene	3499224	3499748	525	1	reverse	1
exon	exon	3499224	3499748	525	1	reverse	1
WZC16077.1	CDS	3497152	3499176	2025	1	forward	1
mRNA	mRNA	3497152	3499176	2025	1	forward	1
CJI82_01652	gene	3497152	3499176	2025	1	forward	1
exon	exon	3497152	3499176	2025	1	forward	1
WZC16076.1	CDS	3495039	3496808	1770	1	forward	1
mRNA	mRNA	3495039	3496808	1770	1	forward	1
CJI82_01651	gene	3495039	3496808	1770	1	forward	1
exon	exon	3495039	3496808	1770	1	forward	1
WZC16075.1	CDS	3493665	3494279	615	1	forward	1
mRNA	mRNA	3493665	3494279	615	1	forward	1
CJI82_01650	gene	3493665	3494279	615	1	forward	1
exon	exon	3493665	3494279	615	1	forward	1
WZC16074.1	CDS	3490157	3491164	1008	1	reverse	1
mRNA	mRNA	3490157	3491164	1008	1	reverse	1
CJI82_01649	gene	3490157	3491164	1008	1	reverse	1
exon	exon	3490157	3491164	1008	1	reverse	1
WZC16073.1	CDS	3489383	3490078	696	1	forward	1
mRNA	mRNA	3489383	3490078	696	1	forward	1
CJI82_01648	gene	3489383	3490078	696	1	forward	1
exon	exon	3489383	3490078	696	1	forward	1
WZC16072.1	CDS	3485732	3487615	1884	1	reverse	1
mRNA	mRNA	3485732	3487615	1884	1	reverse	1
CJI82_01647	gene	3485732	3487615	1884	1	reverse	1
exon	exon	3485732	3487615	1884	1	reverse	1
WZC16071.1	CDS	3484154	3485452	1299	1	forward	1
mRNA	mRNA	3484154	3485452	1299	1	forward	1
CJI82_01646	gene	3484154	3485452	1299	1	forward	1
exon	exon	3484154	3485452	1299	1	forward	1
WZC16070.1	CDS	3482527	3483249	723	1	reverse	1
mRNA	mRNA	3482527	3483249	723	1	reverse	1
CJI82_01645	gene	3482527	3483249	723	1	reverse	1
exon	exon	3482527	3483249	723	1	reverse	1
WZC16069.1	CDS	3479160	3482477	3318	1	forward	1
mRNA	mRNA	3479160	3482477	3318	1	forward	1
CJI82_01644	gene	3479160	3482477	3318	1	forward	1
exon	exon	3479160	3482477	3318	1	forward	1
exon	exon	3478515	3478588	74	1	reverse	1
WZC16068.1	CDS	3477074	3478588	1467	2	reverse	1
mRNA	mRNA	3477074	3478588	1515	1	reverse	1
CJI82_01643	gene	3477074	3478588	1515	1	reverse	1
exon	exon	3477074	3478466	1393	1	reverse	1
WZC16067.1	CDS	3476115	3476975	861	1	forward	1
mRNA	mRNA	3476115	3476975	861	1	forward	1
CJI82_01642	gene	3476115	3476975	861	1	forward	1
exon	exon	3476115	3476975	861	1	forward	1
WZC16066.1	CDS	3474072	3475322	1251	1	reverse	1
mRNA	mRNA	3474072	3475322	1251	1	reverse	1
CJI82_01641	gene	3474072	3475322	1251	1	reverse	1
exon	exon	3474072	3475322	1251	1	reverse	1
WZC16065.1	CDS	3472036	3473994	1959	1	forward	1
mRNA	mRNA	3472036	3473994	1959	1	forward	1
CJI82_01640	gene	3472036	3473994	1959	1	forward	1
exon	exon	3472036	3473994	1959	1	forward	1
WZC16064.1	CDS	3469788	3471236	1449	1	forward	1
mRNA	mRNA	3469788	3471236	1449	1	forward	1
CJI82_01639	gene	3469788	3471236	1449	1	forward	1
exon	exon	3469788	3471236	1449	1	forward	1
WZC16063.1	CDS	3467829	3469262	1434	1	reverse	1
mRNA	mRNA	3467829	3469262	1434	1	reverse	1
CJI82_01638	gene	3467829	3469262	1434	1	reverse	1
exon	exon	3467829	3469262	1434	1	reverse	1
WZC16062.1	CDS	3465720	3467768	2049	1	forward	1
mRNA	mRNA	3465720	3467768	2049	1	forward	1
CJI82_01637	gene	3465720	3467768	2049	1	forward	1
exon	exon	3465720	3467768	2049	1	forward	1
WZC16061.1	CDS	3463876	3464664	789	1	reverse	1
mRNA	mRNA	3463876	3464664	789	1	reverse	1
CJI82_01636	gene	3463876	3464664	789	1	reverse	1
exon	exon	3463876	3464664	789	1	reverse	1
WZC16060.1	CDS	3462261	3463796	1536	1	forward	1
mRNA	mRNA	3462261	3463796	1536	1	forward	1
CJI82_01635	gene	3462261	3463796	1536	1	forward	1
exon	exon	3462261	3463796	1536	1	forward	1
mRNA	mRNA	3461448	3461918	471	1	reverse	1
CJI82_01634	gene	3461448	3461918	471	1	reverse	1
exon	exon	3461448	3461861	414	1	reverse	1
exon	exon	3459716	3461340	1625	1	forward	1
WZC16058.1	CDS	3459621	3461340	1671	2	forward	1
mRNA	mRNA	3459621	3461340	1720	1	forward	1
CJI82_01633	gene	3459621	3461340	1720	1	forward	1
exon	exon	3459621	3459666	46	1	forward	1
exon	exon	3459199	3459292	94	1	reverse	1
exon	exon	3458896	3459151	256	1	reverse	1
mRNA	mRNA	3458792	3459358	567	1	reverse	1
CJI82_01632	gene	3458792	3459358	567	1	reverse	1
exon	exon	3458792	3458849	58	1	reverse	1
exon	exon	3458268	3458288	21	1	reverse	1
WZC16056.1	CDS	3457433	3458288	456	2	reverse	1
mRNA	mRNA	3457433	3458288	856	1	reverse	1
CJI82_01631	gene	3457433	3458288	856	1	reverse	1
exon	exon	3457433	3457867	435	1	reverse	1
WZC16055.1	CDS	3456833	3457291	459	1	forward	1
mRNA	mRNA	3456833	3457291	459	1	forward	1
CJI82_01630	gene	3456833	3457291	459	1	forward	1
exon	exon	3456833	3457291	459	1	forward	1
WZC16054.1	CDS	3455411	3456403	993	1	reverse	1
mRNA	mRNA	3455411	3456403	993	1	reverse	1
CJI82_01629	gene	3455411	3456403	993	1	reverse	1
exon	exon	3455411	3456403	993	1	reverse	1
exon	exon	3452248	3455386	3139	1	forward	1
WZC16053.1	CDS	3452170	3455386	3162	2	forward	1
mRNA	mRNA	3452170	3455386	3217	1	forward	1
CJI82_01628	gene	3452170	3455386	3217	1	forward	1
exon	exon	3452170	3452192	23	1	forward	1
WZC16052.1	CDS	3450741	3451667	927	1	reverse	1
mRNA	mRNA	3450741	3451667	927	1	reverse	1
CJI82_01627	gene	3450741	3451667	927	1	reverse	1
exon	exon	3450741	3451667	927	1	reverse	1
WZC16051.1	CDS	3449951	3450697	747	1	forward	1
mRNA	mRNA	3449951	3450697	747	1	forward	1
CJI82_01626	gene	3449951	3450697	747	1	forward	1
exon	exon	3449951	3450697	747	1	forward	1
exon	exon	3448597	3449520	924	1	forward	1
WZC16050.1	CDS	3448502	3449520	939	2	forward	1
mRNA	mRNA	3448502	3449520	1019	1	forward	1
CJI82_01625	gene	3448502	3449520	1019	1	forward	1
exon	exon	3448502	3448516	15	1	forward	1
WZC16049.1	CDS	3446984	3447982	999	1	forward	1
mRNA	mRNA	3446984	3447982	999	1	forward	1
CJI82_01624	gene	3446984	3447982	999	1	forward	1
exon	exon	3446984	3447982	999	1	forward	1
WZC16048.1	CDS	3444505	3446289	1785	1	reverse	1
mRNA	mRNA	3444505	3446289	1785	1	reverse	1
CJI82_01623	gene	3444505	3446289	1785	1	reverse	1
exon	exon	3444505	3446289	1785	1	reverse	1
WZC16047.1	CDS	3443562	3444470	909	1	forward	1
mRNA	mRNA	3443562	3444470	909	1	forward	1
CJI82_01622	gene	3443562	3444470	909	1	forward	1
exon	exon	3443562	3444470	909	1	forward	1
WZC16046.1	CDS	3442404	3443132	729	1	reverse	1
mRNA	mRNA	3442404	3443132	729	1	reverse	1
CJI82_01621	gene	3442404	3443132	729	1	reverse	1
exon	exon	3442404	3443132	729	1	reverse	1
exon	exon	3441586	3442178	593	1	forward	1
WZC16045.1	CDS	3441520	3442178	609	2	forward	1
mRNA	mRNA	3441520	3442178	659	1	forward	1
CJI82_01620	gene	3441520	3442178	659	1	forward	1
exon	exon	3441520	3441535	16	1	forward	1
exon	exon	3440210	3440219	10	1	forward	1
WZC16044.1	CDS	3440056	3441063	1008	1	forward	1
mRNA	mRNA	3440056	3441063	1008	1	forward	1
CJI82_01619	gene	3440056	3441063	1008	1	forward	1
exon	exon	3440056	3441063	1008	1	forward	1
exon	exon	3438328	3438337	10	1	reverse	1
WZC16043.1	CDS	3437349	3439010	1662	1	forward	1
mRNA	mRNA	3437349	3439010	1662	1	forward	1
CJI82_01618	gene	3437349	3439010	1662	1	forward	1
exon	exon	3437349	3439010	1662	1	forward	1
WZC16042.1	CDS	3436186	3437202	1017	1	forward	1
mRNA	mRNA	3436186	3437202	1017	1	forward	1
CJI82_01617	gene	3436186	3437202	1017	1	forward	1
exon	exon	3436186	3437202	1017	1	forward	1
exon	exon	3435349	3435358	10	1	reverse	1
exon	exon	3435347	3435358	12	1	reverse	1
WZC16041.1	CDS	3434707	3435358	360	2	reverse	1
mRNA	mRNA	3434707	3435358	652	1	reverse	1
CJI82_01616	gene	3434707	3435358	652	1	reverse	1
exon	exon	3434707	3435054	348	1	reverse	1
tRNA	tRNA	3433886	3433959	74	1	reverse	1
CJI82_01615	gene	3433886	3433959	74	1	reverse	1
exon	exon	3433886	3433959	74	1	reverse	1
WZC16040.1	CDS	3431507	3433222	1716	1	reverse	1
mRNA	mRNA	3431507	3433222	1716	1	reverse	1
CJI82_01614	gene	3431507	3433222	1716	1	reverse	1
exon	exon	3431507	3433222	1716	1	reverse	1
WZC16039.1	CDS	3428795	3430696	1902	1	reverse	1
mRNA	mRNA	3428795	3430696	1902	1	reverse	1
CJI82_01613	gene	3428795	3430696	1902	1	reverse	1
exon	exon	3428795	3430696	1902	1	reverse	1
WZC16038.1	CDS	3427257	3428105	849	1	reverse	1
mRNA	mRNA	3427257	3428105	849	1	reverse	1
CJI82_01612	gene	3427257	3428105	849	1	reverse	1
exon	exon	3427257	3428105	849	1	reverse	1
WZC16037.1	CDS	3425245	3426267	1023	1	reverse	1
mRNA	mRNA	3425245	3426267	1023	1	reverse	1
CJI82_01611	gene	3425245	3426267	1023	1	reverse	1
exon	exon	3425245	3426267	1023	1	reverse	1
WZC16036.1	CDS	3423657	3424790	1134	1	reverse	1
mRNA	mRNA	3423657	3424790	1134	1	reverse	1
CJI82_01610	gene	3423657	3424790	1134	1	reverse	1
exon	exon	3423657	3424790	1134	1	reverse	1
WZC16035.1	CDS	3422937	3423482	546	1	reverse	1
mRNA	mRNA	3422937	3423482	546	1	reverse	1
CJI82_01609	gene	3422937	3423482	546	1	reverse	1
exon	exon	3422937	3423482	546	1	reverse	1
mRNA	mRNA	3420178	3422091	1914	1	reverse	1
CJI82_01608	gene	3420178	3422091	1914	1	reverse	1
exon	exon	3420178	3422028	1851	1	reverse	1
WZC16033.1	CDS	3419195	3420043	849	1	forward	1
mRNA	mRNA	3419195	3420043	849	1	forward	1
CJI82_01607	gene	3419195	3420043	849	1	forward	1
exon	exon	3419195	3420043	849	1	forward	1
WZC16032.1	CDS	3417291	3418451	1161	1	forward	1
mRNA	mRNA	3417291	3418451	1161	1	forward	1
CJI82_01606	gene	3417291	3418451	1161	1	forward	1
exon	exon	3417291	3418451	1161	1	forward	1
WZC16031.1	CDS	3415363	3416505	1143	1	reverse	1
mRNA	mRNA	3415363	3416505	1143	1	reverse	1
CJI82_01605	gene	3415363	3416505	1143	1	reverse	1
exon	exon	3415363	3416505	1143	1	reverse	1
WZC16030.1	CDS	3412693	3415032	2340	1	reverse	1
mRNA	mRNA	3412693	3415032	2340	1	reverse	1
CJI82_01604	gene	3412693	3415032	2340	1	reverse	1
exon	exon	3412693	3415032	2340	1	reverse	1
WZC16029.1	CDS	3407943	3411653	3711	1	forward	1
mRNA	mRNA	3407943	3411653	3711	1	forward	1
CJI82_01603	gene	3407943	3411653	3711	1	forward	1
exon	exon	3407943	3411653	3711	1	forward	1
WZC16028.1	CDS	3402028	3406842	4815	1	reverse	1
mRNA	mRNA	3402028	3406842	4815	1	reverse	1
CJI82_01602	gene	3402028	3406842	4815	1	reverse	1
exon	exon	3402028	3406842	4815	1	reverse	1
WZC16027.1	CDS	3398914	3401715	2802	1	reverse	1
mRNA	mRNA	3398914	3401715	2802	1	reverse	1
CJI82_01601	gene	3398914	3401715	2802	1	reverse	1
exon	exon	3398914	3401715	2802	1	reverse	1
WZC16026.1	CDS	3397037	3398401	1365	1	reverse	1
mRNA	mRNA	3397037	3398401	1365	1	reverse	1
CJI82_01600	gene	3397037	3398401	1365	1	reverse	1
exon	exon	3397037	3398401	1365	1	reverse	1
WZC16025.1	CDS	3393017	3396658	3642	1	reverse	1
mRNA	mRNA	3393017	3396658	3642	1	reverse	1
CJI82_01599	gene	3393017	3396658	3642	1	reverse	1
exon	exon	3393017	3396658	3642	1	reverse	1
WZC16024.1	CDS	3391158	3392747	1590	1	reverse	1
mRNA	mRNA	3391158	3392747	1590	1	reverse	1
CJI82_01598	gene	3391158	3392747	1590	1	reverse	1
exon	exon	3391158	3392747	1590	1	reverse	1
WZC16023.1	CDS	3389087	3390340	1254	1	reverse	1
mRNA	mRNA	3389087	3390340	1254	1	reverse	1
CJI82_01597	gene	3389087	3390340	1254	1	reverse	1
exon	exon	3389087	3390340	1254	1	reverse	1
WZC16022.1	CDS	3386598	3389030	2433	1	forward	1
mRNA	mRNA	3386598	3389030	2433	1	forward	1
CJI82_01596	gene	3386598	3389030	2433	1	forward	1
exon	exon	3386598	3389030	2433	1	forward	1
WZC16021.1	CDS	3385084	3386367	1284	1	forward	1
mRNA	mRNA	3385084	3386367	1284	1	forward	1
CJI82_01595	gene	3385084	3386367	1284	1	forward	1
exon	exon	3385084	3386367	1284	1	forward	1
WZC16020.1	CDS	3382909	3384210	1302	1	forward	1
mRNA	mRNA	3382909	3384210	1302	1	forward	1
CJI82_01594	gene	3382909	3384210	1302	1	forward	1
exon	exon	3382909	3384210	1302	1	forward	1
WZC16019.1	CDS	3380773	3382080	1308	1	forward	1
mRNA	mRNA	3380773	3382080	1308	1	forward	1
CJI82_01593	gene	3380773	3382080	1308	1	forward	1
exon	exon	3380773	3382080	1308	1	forward	1
WZC16018.1	CDS	3377588	3379279	1692	1	reverse	1
mRNA	mRNA	3377588	3379279	1692	1	reverse	1
CJI82_01592	gene	3377588	3379279	1692	1	reverse	1
exon	exon	3377588	3379279	1692	1	reverse	1
WZC16017.1	CDS	3374901	3377009	2109	1	reverse	1
mRNA	mRNA	3374901	3377009	2109	1	reverse	1
CJI82_01591	gene	3374901	3377009	2109	1	reverse	1
exon	exon	3374901	3377009	2109	1	reverse	1
WZC16016.1	CDS	3372216	3374390	2175	1	reverse	1
mRNA	mRNA	3372216	3374390	2175	1	reverse	1
CJI82_01590	gene	3372216	3374390	2175	1	reverse	1
exon	exon	3372216	3374390	2175	1	reverse	1
WZC16015.1	CDS	3370383	3372038	1656	1	forward	1
mRNA	mRNA	3370383	3372038	1656	1	forward	1
CJI82_01589	gene	3370383	3372038	1656	1	forward	1
exon	exon	3370383	3372038	1656	1	forward	1
WZC16014.1	CDS	3368893	3369744	852	1	reverse	1
mRNA	mRNA	3368893	3369744	852	1	reverse	1
CJI82_01588	gene	3368893	3369744	852	1	reverse	1
exon	exon	3368893	3369744	852	1	reverse	1
WZC16013.1	CDS	3367298	3368749	1452	1	forward	1
mRNA	mRNA	3367298	3368749	1452	1	forward	1
CJI82_01587	gene	3367298	3368749	1452	1	forward	1
exon	exon	3367298	3368749	1452	1	forward	1
WZC16012.1	CDS	3364560	3366473	1914	1	forward	1
mRNA	mRNA	3364560	3366473	1914	1	forward	1
CJI82_01586	gene	3364560	3366473	1914	1	forward	1
exon	exon	3364560	3366473	1914	1	forward	1
WZC16011.1	CDS	3362901	3364007	1107	1	forward	1
mRNA	mRNA	3362901	3364007	1107	1	forward	1
CJI82_01585	gene	3362901	3364007	1107	1	forward	1
exon	exon	3362901	3364007	1107	1	forward	1
exon	exon	3361647	3362668	1022	1	forward	1
WZC16010.1	CDS	3361294	3362668	1221	2	forward	1
mRNA	mRNA	3361294	3362668	1375	1	forward	1
CJI82_01584	gene	3361294	3362668	1375	1	forward	1
exon	exon	3361294	3361492	199	1	forward	1
exon	exon	3357667	3357678	12	1	reverse	1
WZC16009.1	CDS	3355645	3357390	1746	1	forward	1
mRNA	mRNA	3355645	3357390	1746	1	forward	1
CJI82_01583	gene	3355645	3357390	1746	1	forward	1
exon	exon	3355645	3357390	1746	1	forward	1
WZC16008.1	CDS	3347766	3349202	1437	1	reverse	1
mRNA	mRNA	3347766	3349202	1437	1	reverse	1
CJI82_01582	gene	3347766	3349202	1437	1	reverse	1
exon	exon	3347766	3349202	1437	1	reverse	1
WZC16007.1	CDS	3346072	3347703	1632	1	reverse	1
mRNA	mRNA	3346072	3347703	1632	1	reverse	1
CJI82_01581	gene	3346072	3347703	1632	1	reverse	1
exon	exon	3346072	3347703	1632	1	reverse	1
WZC16006.1	CDS	3342327	3344663	2337	1	reverse	1
mRNA	mRNA	3342327	3344663	2337	1	reverse	1
CJI82_01580	gene	3342327	3344663	2337	1	reverse	1
exon	exon	3342327	3344663	2337	1	reverse	1
WZC16005.1	CDS	3339920	3341494	1575	1	reverse	1
mRNA	mRNA	3339920	3341494	1575	1	reverse	1
CJI82_01579	gene	3339920	3341494	1575	1	reverse	1
exon	exon	3339920	3341494	1575	1	reverse	1
WZC16004.1	CDS	3339159	3339812	654	1	forward	1
mRNA	mRNA	3339159	3339812	654	1	forward	1
CJI82_01578	gene	3339159	3339812	654	1	forward	1
exon	exon	3339159	3339812	654	1	forward	1
WZC16003.1	CDS	3337409	3338407	999	1	reverse	1
mRNA	mRNA	3337409	3338407	999	1	reverse	1
CJI82_01577	gene	3337409	3338407	999	1	reverse	1
exon	exon	3337409	3338407	999	1	reverse	1
WZC16002.1	CDS	3334632	3337340	2709	1	forward	1
mRNA	mRNA	3334632	3337340	2709	1	forward	1
CJI82_01576	gene	3334632	3337340	2709	1	forward	1
exon	exon	3334632	3337340	2709	1	forward	1
WZC16001.1	CDS	3332475	3334274	1800	1	forward	1
mRNA	mRNA	3332475	3334274	1800	1	forward	1
CJI82_01575	gene	3332475	3334274	1800	1	forward	1
exon	exon	3332475	3334274	1800	1	forward	1
WZC16000.1	CDS	3329663	3330937	1275	1	reverse	1
mRNA	mRNA	3329663	3330937	1275	1	reverse	1
CJI82_01574	gene	3329663	3330937	1275	1	reverse	1
exon	exon	3329663	3330937	1275	1	reverse	1
WZC15999.1	CDS	3328088	3329338	1251	1	reverse	1
mRNA	mRNA	3328088	3329338	1251	1	reverse	1
CJI82_01573	gene	3328088	3329338	1251	1	reverse	1
exon	exon	3328088	3329338	1251	1	reverse	1
exon	exon	3326979	3327012	34	1	reverse	1
WZC15998.1	CDS	3325787	3327012	822	2	reverse	1
mRNA	mRNA	3325787	3327012	1226	1	reverse	1
CJI82_01572	gene	3325787	3327012	1226	1	reverse	1
exon	exon	3325787	3326574	788	1	reverse	1
WZC15997.1	CDS	3323972	3325363	1392	1	reverse	1
mRNA	mRNA	3323972	3325363	1392	1	reverse	1
CJI82_01571	gene	3323972	3325363	1392	1	reverse	1
exon	exon	3323972	3325363	1392	1	reverse	1
WZC15996.1	CDS	3322903	3323904	1002	1	forward	1
mRNA	mRNA	3322903	3323904	1002	1	forward	1
CJI82_01570	gene	3322903	3323904	1002	1	forward	1
exon	exon	3322903	3323904	1002	1	forward	1
WZC15995.1	CDS	3320112	3320996	885	1	reverse	1
mRNA	mRNA	3320112	3320996	885	1	reverse	1
CJI82_01569	gene	3320112	3320996	885	1	reverse	1
exon	exon	3320112	3320996	885	1	reverse	1
WZC15994.1	CDS	3317665	3318987	1323	1	reverse	1
mRNA	mRNA	3317665	3318987	1323	1	reverse	1
CJI82_01568	gene	3317665	3318987	1323	1	reverse	1
exon	exon	3317665	3318987	1323	1	reverse	1
WZC15993.1	CDS	3315726	3317600	1875	1	forward	1
mRNA	mRNA	3315726	3317600	1875	1	forward	1
CJI82_01567	gene	3315726	3317600	1875	1	forward	1
exon	exon	3315726	3317600	1875	1	forward	1
WZC15992.1	CDS	3314278	3315279	1002	1	forward	1
mRNA	mRNA	3314278	3315279	1002	1	forward	1
CJI82_01566	gene	3314278	3315279	1002	1	forward	1
exon	exon	3314278	3315279	1002	1	forward	1
WZC15991.1	CDS	3311975	3313645	1671	1	reverse	1
mRNA	mRNA	3311975	3313645	1671	1	reverse	1
CJI82_01565	gene	3311975	3313645	1671	1	reverse	1
exon	exon	3311975	3313645	1671	1	reverse	1
WZC15990.1	CDS	3309887	3311431	1545	1	reverse	1
mRNA	mRNA	3309887	3311431	1545	1	reverse	1
CJI82_01564	gene	3309887	3311431	1545	1	reverse	1
exon	exon	3309887	3311431	1545	1	reverse	1
WZC15989.1	CDS	3307007	3307906	900	1	reverse	1
mRNA	mRNA	3307007	3307906	900	1	reverse	1
CJI82_01563	gene	3307007	3307906	900	1	reverse	1
exon	exon	3307007	3307906	900	1	reverse	1
WZC15988.1	CDS	3306006	3306968	963	1	forward	1
mRNA	mRNA	3306006	3306968	963	1	forward	1
CJI82_01562	gene	3306006	3306968	963	1	forward	1
exon	exon	3306006	3306968	963	1	forward	1
WZC15987.1	CDS	3303418	3305877	2460	1	forward	1
mRNA	mRNA	3303418	3305877	2460	1	forward	1
CJI82_01561	gene	3303418	3305877	2460	1	forward	1
exon	exon	3303418	3305877	2460	1	forward	1
WZC15986.1	CDS	3301865	3302224	360	1	reverse	1
mRNA	mRNA	3301865	3302224	360	1	reverse	1
CJI82_01560	gene	3301865	3302224	360	1	reverse	1
exon	exon	3301865	3302224	360	1	reverse	1
WZC15985.1	CDS	3300402	3301373	972	1	reverse	1
mRNA	mRNA	3300402	3301373	972	1	reverse	1
CJI82_01559	gene	3300402	3301373	972	1	reverse	1
exon	exon	3300402	3301373	972	1	reverse	1
WZC15984.1	CDS	3299131	3300372	1242	1	forward	1
mRNA	mRNA	3299131	3300372	1242	1	forward	1
CJI82_01558	gene	3299131	3300372	1242	1	forward	1
exon	exon	3299131	3300372	1242	1	forward	1
exon	exon	3296575	3296585	11	1	forward	1
WZC15983.1	CDS	3293966	3299005	5040	1	forward	1
mRNA	mRNA	3293966	3299005	5040	1	forward	1
CJI82_01557	gene	3293966	3299005	5040	1	forward	1
exon	exon	3293966	3299005	5040	1	forward	1
WZC15982.1	CDS	3293120	3293809	690	1	forward	1
mRNA	mRNA	3293120	3293809	690	1	forward	1
CJI82_01556	gene	3293120	3293809	690	1	forward	1
exon	exon	3293120	3293809	690	1	forward	1
WZC15981.1	CDS	3291662	3292882	1221	1	forward	1
mRNA	mRNA	3291662	3292882	1221	1	forward	1
CJI82_01555	gene	3291662	3292882	1221	1	forward	1
exon	exon	3291662	3292882	1221	1	forward	1
WZC15980.1	CDS	3288200	3291304	3105	1	forward	1
mRNA	mRNA	3288200	3291304	3105	1	forward	1
CJI82_01554	gene	3288200	3291304	3105	1	forward	1
exon	exon	3288200	3291304	3105	1	forward	1
tRNA	tRNA	3285052	3285123	72	1	reverse	1
tRNA	tRNA	3285052	3285123	72	1	reverse	1
CJI82_01521	gene	3285052	3285123	72	1	reverse	1
CJI82_01553	gene	3285052	3285123	72	1	reverse	1
exon	exon	3285052	3285123	72	1	reverse	1
exon	exon	3285052	3285123	72	1	reverse	1
WZC15979.1	CDS	3283843	3284793	951	1	forward	1
mRNA	mRNA	3283843	3284793	951	1	forward	1
CJI82_01552	gene	3283843	3284793	951	1	forward	1
exon	exon	3283843	3284793	951	1	forward	1
WZC15978.1	CDS	3282371	3283330	960	1	reverse	1
mRNA	mRNA	3282371	3283330	960	1	reverse	1
CJI82_01551	gene	3282371	3283330	960	1	reverse	1
exon	exon	3282371	3283330	960	1	reverse	1
WZC15977.1	CDS	3281666	3281980	315	1	reverse	1
mRNA	mRNA	3281666	3281980	315	1	reverse	1
CJI82_01550	gene	3281666	3281980	315	1	reverse	1
exon	exon	3281666	3281980	315	1	reverse	1
exon	exon	3279974	3281304	1331	1	reverse	1
WZC15976.1	CDS	3279629	3279901	273	1	forward	1
mRNA	mRNA	3279629	3279901	273	1	forward	1
CJI82_01549	gene	3279629	3279901	273	1	forward	1
exon	exon	3279629	3279901	273	1	forward	1
WZC15975.1	CDS	3277537	3281304	3165	2	reverse	1
mRNA	mRNA	3277537	3281304	3768	1	reverse	1
CJI82_01548	gene	3277537	3281304	3768	1	reverse	1
exon	exon	3277537	3279370	1834	1	reverse	1
WZC15974.1	CDS	3274884	3276584	1701	1	reverse	1
mRNA	mRNA	3274884	3276584	1701	1	reverse	1
CJI82_01547	gene	3274884	3276584	1701	1	reverse	1
exon	exon	3274884	3276584	1701	1	reverse	1
tRNA	tRNA	3274240	3274327	88	1	reverse	1
tRNA	tRNA	3274240	3274327	88	1	reverse	1
tRNA	tRNA	3274240	3274327	88	1	reverse	1
tRNA	tRNA	3274240	3274327	88	1	reverse	1
tRNA	tRNA	3274240	3274327	88	1	reverse	1
CJI82_01546	gene	3274240	3274327	88	1	reverse	1
CJI82_00740	gene	3274240	3274327	88	1	reverse	1
CJI82_02704	gene	3274240	3274327	88	1	reverse	1
CJI82_02635	gene	3274240	3274327	88	1	reverse	1
CJI82_03458	gene	3274240	3274327	88	1	reverse	1
exon	exon	3274240	3274327	88	1	reverse	1
exon	exon	3274240	3274327	88	1	reverse	1
exon	exon	3274240	3274327	88	1	reverse	1
exon	exon	3274240	3274327	88	1	reverse	1
exon	exon	3274240	3274327	88	1	reverse	1
WZC15973.1	CDS	3273436	3274158	723	1	forward	1
mRNA	mRNA	3273436	3274158	723	1	forward	1
CJI82_01545	gene	3273436	3274158	723	1	forward	1
exon	exon	3273436	3274158	723	1	forward	1
WZC15972.1	CDS	3270801	3273335	2535	1	forward	1
mRNA	mRNA	3270801	3273335	2535	1	forward	1
CJI82_01544	gene	3270801	3273335	2535	1	forward	1
exon	exon	3270801	3273335	2535	1	forward	1
rRNA	rRNA	3270363	3270480	118	1	forward	1
CJI82_01543	gene	3270363	3270480	118	1	forward	1
exon	exon	3270363	3270480	118	1	forward	1
exon	exon	3269881	3270213	333	1	reverse	1
WZC25325.1	CDS	3268876	3270213	1338	1	reverse	1
mRNA	mRNA	3268876	3270213	1338	1	reverse	1
CJI82_03243	gene	3268876	3270213	1338	1	reverse	1
exon	exon	3268876	3270213	1338	1	reverse	1
WZC15198.1	CDS	3268309	3270213	1843	2	reverse	1
mRNA	mRNA	3268309	3270213	1905	1	reverse	1
CJI82_00741	gene	3268309	3270213	1905	1	reverse	1
exon	exon	3268309	3269818	1510	1	reverse	1
WZC17456.1	CDS	3267806	3270213	2408	1	reverse	1
mRNA	mRNA	3267806	3270213	2408	1	reverse	1
CJI82_03836	gene	3267806	3270213	2408	1	reverse	1
exon	exon	3267806	3270213	2408	1	reverse	1
WZC15971.1	CDS	3267382	3270213	2832	1	reverse	1
mRNA	mRNA	3267382	3270213	2832	1	reverse	1
CJI82_01542	gene	3267382	3270213	2832	1	reverse	1
exon	exon	3267382	3270213	2832	1	reverse	1
WZC18593.1	CDS	3267137	3270213	3077	1	reverse	1
WZC15730.1	CDS	3267137	3269506	2370	1	reverse	1
WZC25324.1	CDS	3267137	3268768	1632	1	reverse	1
WZC15199.1	CDS	3267137	3268009	873	1	reverse	1
mRNA	mRNA	3267137	3270213	3077	1	reverse	1
mRNA	mRNA	3267137	3269506	2370	1	reverse	1
mRNA	mRNA	3267137	3268768	1632	1	reverse	1
mRNA	mRNA	3267137	3268009	873	1	reverse	1
CJI82_05011	gene	3267137	3270213	3077	1	reverse	1
CJI82_01295	gene	3267137	3269506	2370	1	reverse	1
CJI82_03242	gene	3267137	3268768	1632	1	reverse	1
CJI82_00742	gene	3267137	3268009	873	1	reverse	1
exon	exon	3267137	3270213	3077	1	reverse	1
exon	exon	3267137	3269506	2370	1	reverse	1
exon	exon	3267137	3268768	1632	1	reverse	1
exon	exon	3267137	3268009	873	1	reverse	1
WZC14866.1	CDS	3265455	3266945	1491	1	reverse	1
mRNA	mRNA	3265455	3266945	1491	1	reverse	1
CJI82_00397	gene	3265455	3266945	1491	1	reverse	1
exon	exon	3265455	3266945	1491	1	reverse	1
WZC14802.1	CDS	3265239	3266187	949	1	reverse	1
mRNA	mRNA	3265239	3266187	949	1	reverse	1
CJI82_00332	gene	3265239	3266187	949	1	reverse	1
exon	exon	3265239	3266187	949	1	reverse	1
WZC15729.1	CDS	3264724	3266945	2222	1	reverse	1
mRNA	mRNA	3264724	3266945	2222	1	reverse	1
CJI82_01294	gene	3264724	3266945	2222	1	reverse	1
exon	exon	3264724	3266945	2222	1	reverse	1
WZC15200.1	CDS	3263692	3266945	3254	1	reverse	1
WZC15970.1	CDS	3263692	3266945	3254	1	reverse	1
WZC18592.1	CDS	3263692	3266945	3254	1	reverse	1
WZC25323.1	CDS	3263692	3266945	3254	1	reverse	1
WZC14803.1	CDS	3263692	3264832	1141	1	reverse	1
mRNA	mRNA	3263692	3266945	3254	1	reverse	1
mRNA	mRNA	3263692	3266945	3254	1	reverse	1
mRNA	mRNA	3263692	3266945	3254	1	reverse	1
mRNA	mRNA	3263692	3266945	3254	1	reverse	1
mRNA	mRNA	3263692	3264832	1141	1	reverse	1
CJI82_00743	gene	3263692	3266945	3254	1	reverse	1
CJI82_01541	gene	3263692	3266945	3254	1	reverse	1
CJI82_03241	gene	3263692	3266945	3254	1	reverse	1
CJI82_05010	gene	3263692	3266945	3254	1	reverse	1
CJI82_00333	gene	3263692	3264832	1141	1	reverse	1
exon	exon	3263692	3266945	3254	1	reverse	1
exon	exon	3263692	3266945	3254	1	reverse	1
exon	exon	3263692	3266945	3254	1	reverse	1
exon	exon	3263692	3266945	3254	1	reverse	1
exon	exon	3263692	3264832	1141	1	reverse	1
WZC15969.1	CDS	3261571	3263184	1614	1	forward	1
mRNA	mRNA	3261571	3263184	1614	1	forward	1
CJI82_01540	gene	3261571	3263184	1614	1	forward	1
exon	exon	3261571	3263184	1614	1	forward	1
WZC15968.1	CDS	3260580	3261023	444	1	forward	1
mRNA	mRNA	3260580	3261023	444	1	forward	1
CJI82_01539	gene	3260580	3261023	444	1	forward	1
exon	exon	3260580	3261023	444	1	forward	1
WZC15967.1	CDS	3257879	3259288	1410	1	reverse	1
mRNA	mRNA	3257879	3259288	1410	1	reverse	1
CJI82_01538	gene	3257879	3259288	1410	1	reverse	1
exon	exon	3257879	3259288	1410	1	reverse	1
WZC15966.1	CDS	3256641	3257855	1215	1	forward	1
mRNA	mRNA	3256641	3257855	1215	1	forward	1
CJI82_01537	gene	3256641	3257855	1215	1	forward	1
exon	exon	3256641	3257855	1215	1	forward	1
WZC15965.1	CDS	3254416	3256125	1710	1	forward	1
mRNA	mRNA	3254416	3256125	1710	1	forward	1
CJI82_01536	gene	3254416	3256125	1710	1	forward	1
exon	exon	3254416	3256125	1710	1	forward	1
WZC15964.1	CDS	3250501	3252228	1728	1	reverse	1
mRNA	mRNA	3250501	3252228	1728	1	reverse	1
CJI82_01535	gene	3250501	3252228	1728	1	reverse	1
exon	exon	3250501	3252228	1728	1	reverse	1
WZC15963.1	CDS	3247405	3248805	1401	1	reverse	1
mRNA	mRNA	3247405	3248805	1401	1	reverse	1
CJI82_01534	gene	3247405	3248805	1401	1	reverse	1
exon	exon	3247405	3248805	1401	1	reverse	1
WZC15962.1	CDS	3244764	3246710	1947	1	reverse	1
mRNA	mRNA	3244764	3246710	1947	1	reverse	1
CJI82_01533	gene	3244764	3246710	1947	1	reverse	1
exon	exon	3244764	3246710	1947	1	reverse	1
WZC15961.1	CDS	3242671	3244620	1950	1	forward	1
mRNA	mRNA	3242671	3244620	1950	1	forward	1
CJI82_01532	gene	3242671	3244620	1950	1	forward	1
exon	exon	3242671	3244620	1950	1	forward	1
WZC15960.1	CDS	3240907	3242136	1230	1	forward	1
mRNA	mRNA	3240907	3242136	1230	1	forward	1
CJI82_01531	gene	3240907	3242136	1230	1	forward	1
exon	exon	3240907	3242136	1230	1	forward	1
WZC15959.1	CDS	3238787	3240304	1518	1	forward	1
mRNA	mRNA	3238787	3240304	1518	1	forward	1
CJI82_01530	gene	3238787	3240304	1518	1	forward	1
exon	exon	3238787	3240304	1518	1	forward	1
WZC15958.1	CDS	3234048	3237557	3510	1	reverse	1
mRNA	mRNA	3234048	3237557	3510	1	reverse	1
CJI82_01529	gene	3234048	3237557	3510	1	reverse	1
exon	exon	3234048	3237557	3510	1	reverse	1
exon	exon	3233847	3233891	45	1	forward	1
WZC15957.1	CDS	3231985	3233891	1818	2	forward	1
mRNA	mRNA	3231985	3233891	1907	1	forward	1
CJI82_01528	gene	3231985	3233891	1907	1	forward	1
exon	exon	3231985	3233757	1773	1	forward	1
WZC15956.1	CDS	3230345	3231283	939	1	forward	1
mRNA	mRNA	3230345	3231283	939	1	forward	1
CJI82_01527	gene	3230345	3231283	939	1	forward	1
exon	exon	3230345	3231283	939	1	forward	1
WZC15955.1	CDS	3228883	3229284	402	1	forward	1
mRNA	mRNA	3228883	3229284	402	1	forward	1
CJI82_01526	gene	3228883	3229284	402	1	forward	1
exon	exon	3228883	3229284	402	1	forward	1
exon	exon	3226787	3227749	963	1	forward	1
WZC15954.1	CDS	3226491	3227749	1203	2	forward	1
mRNA	mRNA	3226491	3227749	1259	1	forward	1
CJI82_01525	gene	3226491	3227749	1259	1	forward	1
exon	exon	3226491	3226730	240	1	forward	1
exon	exon	3225034	3225043	10	1	reverse	1
WZC15953.1	CDS	3224939	3225835	897	1	reverse	1
mRNA	mRNA	3224939	3225835	897	1	reverse	1
CJI82_01524	gene	3224939	3225835	897	1	reverse	1
exon	exon	3224939	3225835	897	1	reverse	1
WZC15952.1	CDS	3222893	3224827	1935	1	forward	1
mRNA	mRNA	3222893	3224827	1935	1	forward	1
CJI82_01523	gene	3222893	3224827	1935	1	forward	1
exon	exon	3222893	3224827	1935	1	forward	1
WZC15951.1	CDS	3221227	3222666	1440	1	forward	1
mRNA	mRNA	3221227	3222666	1440	1	forward	1
CJI82_01522	gene	3221227	3222666	1440	1	forward	1
exon	exon	3221227	3222666	1440	1	forward	1
tRNA	tRNA	3220133	3220204	72	1	forward	1
[truncated: 23,270 more rows]

## Sheet: CNV_by_Annot
Table S3. CNV by annotations
												Chromosomes
Name	Type	Minimum	Maximum	Length	# Intervals	Direction	Chromosome No.			Unique genes	Copy Numbers	1	2	3	4	5	6	7
CJI82_01969	gene	4172024	4173751	1728	1	forward	1			CJI82_01036	10	3	3	0	1	0	2	1
CJI82_01968	gene	4163990	4168117	4128	1	reverse	1			CJI82_01226	10	3	3	0	1	0	2	1
CJI82_01967	gene	4161200	4163572	2373	1	reverse	1			CJI82_01839	10	3	3	0	1	0	2	1
CJI82_01966	gene	4159525	4161063	1539	1	forward	1			CJI82_02280	10	3	3	0	1	0	2	1
CJI82_01965	gene	4157370	4158554	1185	1	forward	1			CJI82_02803	10	3	3	0	1	0	2	1
CJI82_01964	gene	4155287	4156480	1194	1	forward	1			CJI82_02896	10	3	3	0	1	0	2	1
CJI82_01963	gene	4153201	4154643	1443	1	reverse	1			CJI82_04076	10	3	3	0	1	0	2	1
CJI82_01962	gene	4151139	4152581	1443	1	reverse	1			CJI82_04964	10	3	3	0	1	0	2	1
CJI82_01961	gene	4150029	4150916	888	1	forward	1			CJI82_05074	10	3	3	0	1	0	2	1
CJI82_01960	gene	4147085	4149379	2295	1	reverse	1			CJI82_05436	10	3	3	0	1	0	2	1
CJI82_01959	gene	4145987	4146877	891	1	reverse	1			CJI82_00143	9	4	2	1	0	0	2	0
CJI82_01958	gene	4143308	4144738	1431	1	reverse	1			CJI82_01037	9	4	2	1	0	0	2	0
CJI82_01957	gene	4140913	4142943	2031	1	forward	1			CJI82_01233	9	4	2	1	0	0	2	0
CJI82_01956	gene	4138056	4138955	900	1	reverse	1			CJI82_01840	9	4	2	1	0	0	2	0
CJI82_01955	gene	4136844	4138019	1176	1	forward	1			CJI82_02802	9	4	2	1	0	0	2	0
CJI82_01954	gene	4134693	4135556	864	1	reverse	1			CJI82_02895	9	4	2	1	0	0	2	0
CJI82_01953	gene	4133402	4134580	1179	1	forward	1			CJI82_03779	9	4	2	1	0	0	2	0
CJI82_01952	gene	4130440	4132464	2025	1	forward	1			CJI82_04965	9	4	2	1	0	0	2	0
CJI82_01951	gene	4127674	4128132	459	1	forward	1			CJI82_05075	9	4	2	1	0	0	2	0
CJI82_01950	gene	4124946	4126799	1854	1	forward	1			CJI82_00948	8	2	2	3	1	0	0	0
CJI82_01949	gene	4123753	4124202	450	1	forward	1			CJI82_02570	8	2	2	3	1	0	0	0
CJI82_01948	gene	4121771	4123147	1377	1	forward	1			CJI82_02607	8	2	2	3	1	0	0	0
CJI82_01947	gene	4120305	4121360	1056	1	forward	1			CJI82_03225	8	2	2	3	1	0	0	0
CJI82_01946	gene	4119163	4120176	1014	1	reverse	1			CJI82_03749	8	2	2	3	1	0	0	0
CJI82_01945	gene	4115678	4118038	2361	1	reverse	1			CJI82_04251	8	2	2	3	1	0	0	0
CJI82_01944	gene	4114815	4115534	720	1	reverse	1			CJI82_01873	8	2	2	3	1	0	0	0
CJI82_01943	gene	4110263	4114588	4326	1	reverse	1			CJI82_03742	8	2	2	3	1	0	0	0
CJI82_01942	gene	4108911	4110188	1278	1	forward	1			CJI82_00333	8	5	0	2	0	0	1	0
CJI82_01941	gene	4105735	4108608	2874	1	forward	1			CJI82_00331	8	5	0	0	2	0	1	0
CJI82_01940	gene	4102966	4104288	1323	1	forward	1			CJI82_00539	8	5	0	0	2	0	1	0
CJI82_01939	gene	4100416	4102821	2406	1	forward	1			CJI82_01011	8	5	0	0	2	0	1	0
CJI82_01938	gene	4098446	4100167	1722	1	forward	1			CJI82_01145	8	5	0	0	2	0	1	0
CJI82_01937	gene	4096663	4097076	414	1	reverse	1			CJI82_01392	8	5	0	0	2	0	1	0
CJI82_01936	gene	4095556	4096272	717	1	forward	1			CJI82_03797	8	5	0	0	2	0	1	0
CJI82_01935	gene	4090092	4093448	3357	1	reverse	1			CJI82_04334	8	5	0	0	2	0	1	0
CJI82_01934	gene	4085366	4088971	3606	1	reverse	1			CJI82_04889	8	5	0	0	2	0	1	0
CJI82_01933	gene	4082673	4084304	1632	1	reverse	1			CJI82_00396	8	4	0	0	2	0	1	1
CJI82_01932	gene	4081878	4082306	429	1	reverse	1			CJI82_00540	8	4	0	0	2	0	1	1
CJI82_01931	gene	4079779	4080339	561	1	reverse	1			CJI82_01144	8	4	0	0	2	0	1	1
CJI82_01930	gene	4077369	4078526	1158	1	reverse	1			CJI82_03798	8	4	0	0	2	0	1	1
CJI82_01929	gene	4075888	4077045	1158	1	reverse	1			CJI82_04333	8	4	0	0	2	0	1	1
CJI82_01928	gene	4071711	4075735	4025	1	forward	1			CJI82_04890	8	4	0	0	2	0	1	1
CJI82_01927	gene	4069356	4069946	591	1	reverse	1			CJI82_05536	8	4	0	0	2	0	1	1
CJI82_01926	gene	4068085	4069230	1146	1	forward	1			CJI82_01012	8	4	0	0	2	0	1	1
CJI82_01925	gene	4067256	4067748	493	1	reverse	1			CJI82_01449	7	3	1	0	0	0	2	1
CJI82_01924	gene	4061120	4066192	5073	1	reverse	1			CJI82_01707	7	3	1	0	0	0	2	1
CJI82_01923	gene	4060341	4060988	648	1	reverse	1			CJI82_02369	7	3	1	0	0	0	2	1
CJI82_01922	gene	4058778	4060301	1524	1	forward	1			CJI82_05006	7	3	1	0	0	0	2	1
CJI82_01921	gene	4056635	4057417	783	1	reverse	1			CJI82_05017	7	3	1	0	0	0	2	1
CJI82_01920	gene	4055479	4056522	1044	1	forward	1			CJI82_05340	7	3	1	0	0	0	2	1
CJI82_01919	gene	4051324	4054662	3339	1	forward	1			CJI82_00628	7	3	1	0	0	0	2	1
CJI82_01918	gene	4048197	4049105	909	1	reverse	1			CJI82_00397	7	4	0	2	0	0	1	0
CJI82_01917	gene	4044834	4045184	351	1	forward	1			CJI82_00332	7	4	0	2	0	0	1	0
CJI82_01916	gene	4041005	4043992	2988	1	forward	1			CJI82_01294	7	4	0	2	0	0	1	0
CJI82_01915	gene	4038232	4040658	2427	1	forward	1			CJI82_00743	7	4	0	2	0	0	1	0
CJI82_01914	gene	4036310	4038097	1788	1	reverse	1			CJI82_01541	7	4	0	2	0	0	1	0
CJI82_01913	gene	4034246	4035814	1569	1	reverse	1			CJI82_03241	7	4	0	2	0	0	1	0
CJI82_01912	gene	4032547	4033551	1005	1	reverse	1			CJI82_05010	7	4	0	2	0	0	1	0
CJI82_01911	gene	4031681	4032514	834	1	forward	1			CJI82_00612	7	2	5	0	0	0	0	0
CJI82_01910	gene	4029561	4031264	1704	1	forward	1			CJI82_01047	7	2	5	0	0	0	0	0
CJI82_01909	gene	4026386	4027405	1020	1	reverse	1			CJI82_02192	7	2	5	0	0	0	0	0
CJI82_01908	gene	4023205	4026165	2961	1	reverse	1			CJI82_02261	7	2	5	0	0	0	0	0
CJI82_01907	gene	4022225	4022944	720	1	forward	1			CJI82_02439	7	2	5	0	0	0	0	0
CJI82_01906	gene	4021088	4021771	684	1	forward	1			CJI82_02854	7	2	5	0	0	0	0	0
CJI82_01905	gene	4017975	4020611	2637	1	reverse	1			CJI82_02636	7	2	5	0	0	0	0	0
CJI82_01904	gene	4017066	4017959	894	1	forward	1			CJI82_00127	7	1	1	2	1	0	1	1
CJI82_01903	gene	4014938	4016748	1811	1	reverse	1			CJI82_02718	7	1	1	2	1	0	1	1
CJI82_01902	gene	4013026	4014897	1872	1	forward	1			CJI82_03046	7	1	1	2	1	0	1	1
CJI82_01901	gene	4010132	4011277	1146	1	reverse	1			CJI82_04013	7	1	1	2	1	0	1	1
CJI82_01900	gene	4009385	4010128	744	1	forward	1			CJI82_05043	7	1	1	2	1	0	1	1
CJI82_01899	gene	4008521	4009266	746	1	reverse	1			CJI82_05351	7	1	1	2	1	0	1	1
CJI82_01898	gene	4007323	4008366	1044	1	forward	1			CJI82_03687	7	1	1	2	1	0	1	1
CJI82_01897	gene	4005674	4007167	1494	1	forward	1			CJI82_00740	6	2	2	2	0	0	0	0
CJI82_01896	gene	4002931	4005192	2262	1	forward	1			CJI82_02704	6	2	2	2	0	0	0	0
CJI82_01895	gene	3999811	4002186	2376	1	forward	1			CJI82_02635	6	2	2	2	0	0	0	0
CJI82_01894	gene	3997632	3998732	1101	1	forward	1			CJI82_03458	6	2	2	2	0	0	0	0
CJI82_01893	gene	3995006	3996889	1884	1	forward	1			CJI82_01482	6	1	2	1	1	0	0	1
CJI82_01892	gene	3993870	3994706	837	1	forward	1			CJI82_02173	6	1	2	1	1	0	0	1
CJI82_01891	gene	3993131	3993760	630	1	reverse	1			CJI82_02597	6	1	2	1	1	0	0	1
CJI82_01890	gene	3989586	3993080	3495	1	forward	1			CJI82_03217	6	1	2	1	1	0	0	1
CJI82_01889	gene	3986550	3988997	2448	1	forward	1			CJI82_05398	6	1	2	1	1	0	0	1
CJI82_01888	gene	3985076	3986080	1005	1	forward	1			CJI82_04040	6	1	2	1	1	0	0	1
CJI82_01887	gene	3982278	3983282	1005	1	forward	1			CJI82_01172	6	1	1	3	0	0	1	0
CJI82_01886	gene	3979610	3980824	1215	1	reverse	1			CJI82_02717	6	1	1	3	0	0	1	0
CJI82_01885	gene	3978937	3979431	495	1	reverse	1			CJI82_03045	6	1	1	3	0	0	1	0
CJI82_01884	gene	3977476	3978612	1137	1	reverse	1			CJI82_03224	6	1	1	3	0	0	1	0
CJI82_01883	gene	3975976	3977400	1425	1	forward	1			CJI82_03686	6	1	1	3	0	0	1	0
CJI82_01882	gene	3972534	3974879	2346	1	reverse	1			CJI82_05042	6	1	1	3	0	0	1	0
CJI82_01881	gene	3970749	3972369	1621	1	forward	1			CJI82_04335	6	3	0	0	3	0	0	0
CJI82_01880	gene	3969156	3970550	1395	1	reverse	1			CJI82_01000	6	3	0	0	3	0	0	0
CJI82_01879	gene	3967663	3968679	1017	1	reverse	1			CJI82_01044	6	3	0	0	3	0	0	0
CJI82_01878	gene	3964512	3967538	3027	1	reverse	1			CJI82_01056	6	3	0	0	3	0	0	0
CJI82_01877	gene	3961235	3964477	3243	1	forward	1			CJI82_04336	6	3	0	0	3	0	0	0
CJI82_01876	gene	3959205	3960617	1413	1	reverse	1			CJI82_04349	6	3	0	0	3	0	0	0
CJI82_01875	gene	3954205	3958899	4695	1	reverse	1			CJI82_01546	5	2	2	1	0	0	0	0
CJI82_01874	gene	3951950	3954085	2136	1	reverse	1			CJI82_03243	5	2	0	1	1	0	1	0
CJI82_00948	gene	3951513	3951594	82	1	reverse	1			CJI82_00741	5	2	0	1	1	0	1	0
CJI82_02570	gene	3951513	3951594	82	1	reverse	1			CJI82_03836	5	2	0	1	1	0	1	0
CJI82_02607	gene	3951513	3951594	82	1	reverse	1			CJI82_03242	5	2	0	2	0	0	1	0
CJI82_03225	gene	3951513	3951594	82	1	reverse	1			CJI82_00742	5	2	0	2	0	0	1	0
CJI82_03749	gene	3951513	3951594	82	1	reverse	1			CJI82_01046	5	2	2	0	1	0	0	0
CJI82_04251	gene	3951513	3951594	82	1	reverse	1			CJI82_00584	5	2	2	0	1	0	0	0
CJI82_01873	gene	3951510	3951594	85	1	reverse	1			CJI82_02131	5	2	2	0	1	0	0	0
CJI82_03742	gene	3951510	3951594	85	1	reverse	1			CJI82_04054	5	2	2	0	1	0	0	0
CJI82_01872	gene	3951247	3951319	73	1	reverse	1			CJI82_02191	5	2	2	0	1	0	0	0
CJI82_04415	gene	3951247	3951319	73	1	reverse	1			CJI82_03598	5	1	2	2	0	0	0	0
CJI82_02553	gene	3951247	3951319	73	1	reverse	1			CJI82_04434	5	0	0	0	4	1	0	0
CJI82_01871	gene	3950455	3950820	366	1	reverse	1			CJI82_04861	5	0	0	0	4	1	0	0
CJI82_01870	gene	3948822	3950315	1494	1	reverse	1			CJI82_04862	5	0	0	0	4	1	0	0
CJI82_01869	gene	3946614	3948770	2157	1	forward	1			CJI82_04863	5	0	0	0	4	1	0	0
CJI82_01868	gene	3945215	3946252	1038	1	reverse	1			CJI82_04864	5	0	0	0	4	1	0	0
CJI82_01867	gene	3943811	3945190	1380	1	forward	1			CJI82_05255	5	0	0	0	4	1	0	0
CJI82_01866	gene	3942129	3943517	1389	1	reverse	1			CJI82_05256	5	0	0	0	4	1	0	0
CJI82_01865	gene	3941281	3942102	822	1	forward	1			CJI82_04435	5	0	0	0	4	1	0	0
CJI82_01864	gene	3940271	3941140	870	1	forward	1			CJI82_01542	4	2	0	1	0	0	1	0
CJI82_01863	gene	3939341	3939982	642	1	reverse	1			CJI82_05011	4	2	0	1	0	0	1	0
CJI82_01862	gene	3938798	3939241	444	1	reverse	1			CJI82_01295	4	2	0	1	0	0	1	0
CJI82_01861	gene	3937848	3938738	891	1	forward	1			CJI82_00040	4	2	1	0	0	1	0	0
CJI82_01860	gene	3936774	3937649	876	1	forward	1			CJI82_01408	4	2	1	0	0	1	0	0
CJI82_01859	gene	3934299	3936404	2106	1	forward	1			CJI82_02033	4	2	1	0	0	1	0	0
CJI82_01858	gene	3929681	3932795	3115	1	reverse	1			CJI82_04528	4	2	1	0	0	1	0	0
CJI82_01857	gene	3927760	3929601	1842	1	forward	1			CJI82_00909	4	2	1	0	1	0	0	0
CJI82_01856	gene	3926226	3927440	1215	1	forward	1			CJI82_04150	4	2	1	0	1	0	0	0
CJI82_01855	gene	3925063	3925794	732	1	forward	1			CJI82_00611	4	2	1	0	1	0	0	0
CJI82_01854	gene	3921934	3923658	1725	1	reverse	1			CJI82_00632	4	2	0	1	1	0	0	0
CJI82_01853	gene	3920086	3921558	1473	1	reverse	1			CJI82_00688	4	2	0	1	1	0	0	0
CJI82_01852	gene	3917030	3919960	2931	1	reverse	1			CJI82_03156	4	2	0	1	1	0	0	0
CJI82_01851	gene	3916374	3916988	615	1	forward	1			CJI82_04239	4	2	0	1	1	0	0	0
CJI82_01850	gene	3915237	3916124	888	1	reverse	1			CJI82_00270	4	1	3	0	0	0	0	0
CJI82_01849	gene	3914276	3914974	699	1	forward	1			CJI82_02301	4	1	3	0	0	0	0	0
CJI82_01848	gene	3910790	3913033	2244	1	reverse	1			CJI82_02568	4	1	3	0	0	0	0	0
CJI82_01847	gene	3909485	3910572	1088	1	reverse	1			CJI82_02831	4	1	3	0	0	0	0	0
CJI82_01846	gene	3907548	3909482	1935	1	forward	1			CJI82_01872	3	1	1	0	1	0	0	0
CJI82_01845	gene	3905720	3907162	1443	1	forward	1			CJI82_04415	3	1	1	0	1	0	0	0
CJI82_01844	gene	3904477	3905493	1017	1	forward	1			CJI82_02553	3	1	1	0	1	0	0	0
CJI82_01843	gene	3900901	3904383	3483	1	forward	1			CJI82_00944	3	2	0	0	0	1	0	0
CJI82_01842	gene	3898828	3899301	474	1	reverse	1			CJI82_00945	3	2	0	0	0	1	0	0
CJI82_01841	gene	3895704	3897692	1989	1	reverse	1			CJI82_04679	3	2	0	0	0	1	0	0
CJI82_00143	gene	3895457	3895528	72	1	reverse	1			CJI82_02459	3	1	1	0	1	0	0	0
CJI82_01037	gene	3895457	3895528	72	1	reverse	1			CJI82_00883	3	1	1	0	1	0	0	0
CJI82_01233	gene	3895457	3895528	72	1	reverse	1			CJI82_02546	3	1	1	0	1	0	0	0
CJI82_01840	gene	3895457	3895528	72	1	reverse	1			CJI82_03855	3	1	1	0	1	0	0	0
CJI82_02802	gene	3895457	3895528	72	1	reverse	1			CJI82_00648	3	1	0	0	2	0	0	0
CJI82_02895	gene	3895457	3895528	72	1	reverse	1			CJI82_04044	3	1	0	0	2	0	0	0
CJI82_03779	gene	3895457	3895528	72	1	reverse	1			CJI82_04219	3	1	0	0	2	0	0	0
CJI82_04965	gene	3895457	3895528	72	1	reverse	1			CJI82_03062	3	0	0	1	1	0	0	1
CJI82_05075	gene	3895457	3895528	72	1	reverse	1			CJI82_03864	3	0	0	1	1	0	0	1
CJI82_01036	gene	3895374	3895444	71	1	reverse	1			CJI82_05438	3	0	0	1	1	0	0	1
CJI82_01226	gene	3895374	3895444	71	1	reverse	1			CJI82_03750	3	0	0	1	1	0	1	0
CJI82_01839	gene	3895374	3895444	71	1	reverse	1			CJI82_04011	3	0	0	1	1	0	1	0
CJI82_02280	gene	3895374	3895444	71	1	reverse	1			CJI82_01521	2	2	0	0	0	0	0	0
CJI82_02803	gene	3895374	3895444	71	1	reverse	1			CJI82_01553	2	2	0	0	0	0	0	0
CJI82_02896	gene	3895374	3895444	71	1	reverse	1			CJI82_01065	2	1	0	1	0	0	0	0
CJI82_04076	gene	3895374	3895444	71	1	reverse	1			CJI82_03401	2	1	0	1	0	0	0	0
CJI82_04964	gene	3895374	3895444	71	1	reverse	1			CJI82_00884	2	1	0	1	0	0	0	0
CJI82_05074	gene	3895374	3895444	71	1	reverse	1			CJI82_03218	2	1	0	1	0	0	0	0
CJI82_05436	gene	3895374	3895444	71	1	reverse	1			CJI82_00557	2	2	0	0	0	0	0	0
CJI82_01838	gene	3894307	3895124	818	1	reverse	1			CJI82_00556	2	2	0	0	0	0	0	0
CJI82_01837	gene	3891584	3893647	2064	1	reverse	1			CJI82_00494	2	1	0	0	0	1	0	0
CJI82_01836	gene	3888659	3891103	2445	1	reverse	1			CJI82_04544	2	1	0	0	0	1	0	0
CJI82_01835	gene	3886900	3888465	1566	1	reverse	1			CJI82_00001	2	1	1	0	0	0	0	0
CJI82_01834	gene	3884795	3886786	1992	1	reverse	1			CJI82_01970	2	1	1	0	0	0	0	0
CJI82_01833	gene	3883733	3884701	969	1	reverse	1			CJI82_02279	2	0	2	0	0	0	0	0
CJI82_01832	gene	3881517	3883667	2151	1	forward	1			CJI82_02809	2	0	2	0	0	0	0	0
CJI82_01831	gene	3879081	3879833	753	1	reverse	1			CJI82_02383	2	0	1	0	1	0	0	0
CJI82_01830	gene	3878677	3879016	340	1	forward	1			CJI82_03987	2	0	1	0	1	0	0	0
CJI82_01829	gene	3875736	3877463	1728	1	reverse	1			CJI82_05055	2	0	0	1	0	0	1	0
CJI82_01828	gene	3873785	3875545	1761	1	forward	1			CJI82_04089	2	0	0	0	1	1	0	0
CJI82_01827	gene	3870585	3872180	1596	1	forward	1			CJI82_04680	2	0	0	0	1	1	0	0
CJI82_01826	gene	3864919	3869115	4197	1	reverse	1			CJI82_04429	2	0	0	0	1	0	1	0
CJI82_01825	gene	3862108	3864501	2394	1	forward	1			CJI82_05104	2	0	0	0	1	0	1	0
CJI82_01824	gene	3857305	3860172	2868	1	reverse	1			CJI82_01969	1	354	187	122	152	19	102	41
CJI82_01823	gene	3854596	3856476	1881	1	forward	1			CJI82_01968	1
CJI82_01822	gene	3849432	3851984	2553	1	forward	1			CJI82_01967	1
CJI82_01821	gene	3847270	3847626	357	1	reverse	1			CJI82_01966	1
CJI82_01820	gene	3844968	3847157	2190	1	forward	1			CJI82_01965	1
CJI82_01819	gene	3842632	3844272	1641	1	reverse	1			CJI82_01964	1
CJI82_01818	gene	3841521	3842531	1011	1	forward	1			CJI82_01963	1
CJI82_01817	gene	3839620	3840663	1044	1	reverse	1			CJI82_01962	1
CJI82_01816	gene	3837756	3838556	801	1	reverse	1			CJI82_01961	1
CJI82_01815	gene	3836085	3837256	1172	1	reverse	1			CJI82_01960	1
CJI82_01814	gene	3834341	3835771	1431	1	reverse	1			CJI82_01959	1
CJI82_01813	gene	3833155	3834162	1008	1	reverse	1			CJI82_01958	1
CJI82_01812	gene	3831015	3832655	1641	1	reverse	1			CJI82_01957	1
CJI82_01811	gene	3830548	3830979	432	1	forward	1			CJI82_01956	1
CJI82_01810	gene	3829298	3830455	1158	1	reverse	1			CJI82_01955	1
CJI82_01809	gene	3827876	3829256	1381	1	forward	1			CJI82_01954	1
CJI82_01808	gene	3821083	3827757	6675	1	forward	1			CJI82_01953	1
CJI82_01807	gene	3819799	3820881	1083	1	forward	1			CJI82_01952	1
CJI82_01806	gene	3816867	3818318	1452	1	reverse	1			CJI82_01951	1
CJI82_01805	gene	3815358	3816791	1434	1	forward	1			CJI82_01950	1
CJI82_01804	gene	3813801	3814805	1005	1	forward	1			CJI82_01949	1
CJI82_01803	gene	3812173	3813201	1029	1	reverse	1			CJI82_01948	1
CJI82_01802	gene	3810883	3812031	1149	1	reverse	1			CJI82_01947	1
CJI82_01801	gene	3808653	3810683	2031	1	reverse	1			CJI82_01946	1
CJI82_01800	gene	3806903	3808429	1527	1	reverse	1			CJI82_01945	1
CJI82_01799	gene	3804282	3806714	2433	1	forward	1			CJI82_01944	1
CJI82_01798	gene	3799485	3803654	4170	1	forward	1			CJI82_01943	1
CJI82_01797	gene	3795347	3798505	3159	1	reverse	1			CJI82_01942	1
CJI82_01796	gene	3793813	3795318	1506	1	forward	1			CJI82_01941	1
CJI82_01795	gene	3791732	3793543	1812	1	reverse	1			CJI82_01940	1
CJI82_01794	gene	3788783	3791605	2823	1	forward	1			CJI82_01939	1
CJI82_01793	gene	3787156	3787977	822	1	forward	1			CJI82_01938	1
CJI82_01792	gene	3783410	3784912	1503	1	reverse	1			CJI82_01937	1
CJI82_01791	gene	3781099	3783156	2058	1	reverse	1			CJI82_01936	1
CJI82_01790	gene	3780124	3781095	972	1	forward	1			CJI82_01935	1
CJI82_01789	gene	3777966	3779774	1809	1	reverse	1			CJI82_01934	1
CJI82_01788	gene	3776398	3777945	1548	1	forward	1			CJI82_01933	1
CJI82_01787	gene	3774377	3774727	351	1	reverse	1			CJI82_01932	1
CJI82_01786	gene	3772670	3774358	1689	1	forward	1			CJI82_01931	1
CJI82_01785	gene	3769920	3772580	2661	1	reverse	1			CJI82_01930	1
CJI82_01784	gene	3769109	3769900	792	1	forward	1			CJI82_01929	1
CJI82_01783	gene	3766610	3768013	1404	1	reverse	1			CJI82_01928	1
CJI82_01782	gene	3765867	3766442	576	1	forward	1			CJI82_01927	1
CJI82_01781	gene	3763773	3765668	1896	1	forward	1			CJI82_01926	1
CJI82_01780	gene	3762149	3762637	489	1	reverse	1			CJI82_01925	1
CJI82_01779	gene	3761376	3762087	712	1	forward	1			CJI82_01924	1
CJI82_01778	gene	3760517	3761164	648	1	forward	1			CJI82_01923	1
CJI82_01777	gene	3758137	3760413	2277	1	forward	1			CJI82_01922	1
CJI82_01776	gene	3756922	3757311	390	1	forward	1			CJI82_01921	1
CJI82_01775	gene	3754230	3756497	2268	1	reverse	1			CJI82_01920	1
CJI82_01774	gene	3752330	3754051	1722	1	reverse	1			CJI82_01919	1
CJI82_01773	gene	3751121	3752167	1047	1	reverse	1			CJI82_01918	1
CJI82_01772	gene	3748685	3750058	1374	1	reverse	1			CJI82_01917	1
CJI82_01771	gene	3742157	3747934	5778	1	reverse	1			CJI82_01916	1
CJI82_01770	gene	3740311	3742134	1824	1	forward	1			CJI82_01915	1
CJI82_01769	gene	3739354	3739878	525	1	forward	1			CJI82_01914	1
CJI82_01768	gene	3738294	3739106	813	1	forward	1			CJI82_01913	1
CJI82_01767	gene	3733956	3738130	4175	1	forward	1			CJI82_01912	1
CJI82_01766	gene	3732083	3733201	1119	1	reverse	1			CJI82_01911	1
CJI82_01765	gene	3731454	3731966	513	1	reverse	1			CJI82_01910	1
CJI82_01764	gene	3729510	3731123	1614	1	reverse	1			CJI82_01909	1
CJI82_01763	gene	3726681	3728993	2313	1	reverse	1			CJI82_01908	1
CJI82_01762	gene	3725395	3726633	1239	1	forward	1			CJI82_01907	1
CJI82_01761	gene	3721577	3723703	2127	1	reverse	1			CJI82_01906	1
CJI82_01760	gene	3718759	3720873	2115	1	reverse	1			CJI82_01905	1
CJI82_01759	gene	3715841	3717361	1521	1	reverse	1			CJI82_01904	1
CJI82_01758	gene	3713022	3715266	2245	1	reverse	1			CJI82_01903	1
CJI82_01757	gene	3711680	3712732	1053	1	reverse	1			CJI82_01902	1
CJI82_01756	gene	3709793	3711619	1827	1	forward	1			CJI82_01901	1
CJI82_01755	gene	3708442	3709236	795	1	forward	1			CJI82_01900	1
CJI82_01754	gene	3706327	3708081	1755	1	forward	1			CJI82_01899	1
CJI82_01753	gene	3698258	3700411	2154	1	reverse	1			CJI82_01898	1
CJI82_01752	gene	3697354	3698133	780	1	forward	1			CJI82_01897	1
CJI82_01751	gene	3696549	3696950	402	1	reverse	1			CJI82_01896	1
CJI82_01750	gene	3696008	3696367	360	1	reverse	1			CJI82_01895	1
CJI82_01749	gene	3694538	3695779	1242	1	reverse	1			CJI82_01894	1
CJI82_01748	gene	3692993	3694033	1041	1	reverse	1			CJI82_01893	1
CJI82_01747	gene	3688872	3692693	3822	1	reverse	1			CJI82_01892	1
CJI82_01746	gene	3688303	3688560	258	1	reverse	1			CJI82_01891	1
CJI82_01745	gene	3683690	3685729	2040	1	forward	1			CJI82_01890	1
CJI82_01744	gene	3681874	3682689	816	1	reverse	1			CJI82_01889	1
CJI82_01743	gene	3677470	3681147	3678	1	reverse	1			CJI82_01888	1
CJI82_01742	gene	3675910	3677046	1137	1	reverse	1			CJI82_01887	1
CJI82_01741	gene	3674757	3675782	1026	1	forward	1			CJI82_01886	1
CJI82_01740	gene	3673728	3674387	660	1	reverse	1			CJI82_01885	1
CJI82_01739	gene	3672890	3673690	801	1	forward	1			CJI82_01884	1
CJI82_01738	gene	3670727	3672142	1416	1	reverse	1			CJI82_01883	1
CJI82_01737	gene	3668399	3670630	2232	1	forward	1			CJI82_01882	1
CJI82_01736	gene	3664385	3667663	3279	1	forward	1			CJI82_01881	1
CJI82_01735	gene	3661452	3664166	2715	1	forward	1			CJI82_01880	1
CJI82_01734	gene	3660629	3661342	714	1	reverse	1			CJI82_01879	1
CJI82_01733	gene	3657232	3660450	3219	1	reverse	1			CJI82_01878	1
CJI82_01732	gene	3652137	3657191	5055	1	forward	1			CJI82_01877	1
CJI82_01731	gene	3650305	3651813	1509	1	forward	1			CJI82_01876	1
CJI82_01730	gene	3649171	3649952	782	1	forward	1			CJI82_01875	1
CJI82_01729	gene	3647891	3648853	963	1	forward	1			CJI82_01874	1
CJI82_01728	gene	3645948	3647630	1683	1	forward	1			CJI82_01871	1
CJI82_01727	gene	3641054	3645250	4197	1	reverse	1			CJI82_01870	1
CJI82_01726	gene	3639168	3639938	771	1	reverse	1			CJI82_01869	1
CJI82_01725	gene	3638273	3638620	348	1	reverse	1			CJI82_01868	1
CJI82_01724	gene	3637814	3638104	291	1	forward	1			CJI82_01867	1
CJI82_01723	gene	3635734	3637314	1581	1	reverse	1			CJI82_01866	1
CJI82_01722	gene	3632592	3635099	2508	1	reverse	1			CJI82_01865	1
CJI82_01721	gene	3629876	3632362	2487	1	reverse	1			CJI82_01864	1
CJI82_01720	gene	3629228	3629869	642	1	forward	1			CJI82_01863	1
CJI82_01719	gene	3628134	3629054	921	1	forward	1			CJI82_01862	1
CJI82_01718	gene	3624601	3627492	2892	1	reverse	1			CJI82_01861	1
CJI82_01717	gene	3623900	3624487	588	1	forward	1			CJI82_01860	1
CJI82_01716	gene	3622458	3623723	1266	1	forward	1			CJI82_01859	1
CJI82_01715	gene	3619687	3622182	2496	1	reverse	1			CJI82_01858	1
CJI82_01714	gene	3614008	3616569	2562	1	reverse	1			CJI82_01857	1
CJI82_01713	gene	3611987	3613894	1908	1	forward	1			CJI82_01856	1
CJI82_01712	gene	3610819	3611793	975	1	forward	1			CJI82_01855	1
CJI82_01711	gene	3609097	3610524	1428	1	forward	1			CJI82_01854	1
CJI82_01710	gene	3607578	3608795	1218	1	forward	1			CJI82_01853	1
CJI82_01709	gene	3606842	3607159	318	1	reverse	1			CJI82_01852	1
CJI82_01708	gene	3604405	3606060	1656	1	forward	1			CJI82_01851	1
CJI82_01449	gene	3603883	3603964	82	1	reverse	1			CJI82_01850	1
CJI82_01707	gene	3603883	3603964	82	1	reverse	1			CJI82_01849	1
CJI82_02369	gene	3603883	3603964	82	1	reverse	1			CJI82_01848	1
CJI82_05006	gene	3603883	3603964	82	1	reverse	1			CJI82_01847	1
CJI82_05017	gene	3603883	3603964	82	1	reverse	1			CJI82_01846	1
CJI82_05340	gene	3603883	3603964	82	1	reverse	1			CJI82_01845	1
CJI82_00628	gene	3603883	3603964	82	1	reverse	1			CJI82_01844	1
CJI82_01706	gene	3602707	3603807	1101	1	reverse	1			CJI82_01843	1
CJI82_01705	gene	3599672	3602212	2541	1	forward	1			CJI82_01842	1
CJI82_01704	gene	3597817	3599406	1590	1	reverse	1			CJI82_01841	1
CJI82_01703	gene	3596686	3597786	1101	1	forward	1			CJI82_01838	1
CJI82_01702	gene	3594459	3596408	1950	1	forward	1			CJI82_01837	1
CJI82_01701	gene	3590933	3592534	1602	1	reverse	1			CJI82_01836	1
CJI82_01700	gene	3589137	3590549	1413	1	reverse	1			CJI82_01835	1
CJI82_01699	gene	3587888	3588982	1095	1	forward	1			CJI82_01834	1
CJI82_01698	gene	3586210	3587153	944	1	forward	1			CJI82_01833	1
CJI82_01697	gene	3584305	3585447	1143	1	reverse	1			CJI82_01832	1
CJI82_01696	gene	3583538	3584032	495	1	reverse	1			CJI82_01831	1
CJI82_01695	gene	3580231	3582948	2718	1	reverse	1			CJI82_01830	1
CJI82_01694	gene	3579085	3580176	1092	1	forward	1			CJI82_01829	1
CJI82_01693	gene	3576930	3578747	1818	1	forward	1			CJI82_01828	1
CJI82_01692	gene	3575887	3576720	834	1	forward	1			CJI82_01827	1
CJI82_01691	gene	3571468	3575304	3837	1	forward	1			CJI82_01826	1
CJI82_01690	gene	3569143	3571119	1977	1	forward	1			CJI82_01825	1
CJI82_01689	gene	3567441	3568547	1107	1	forward	1			CJI82_01824	1
CJI82_01688	gene	3563452	3566596	3145	1	reverse	1			CJI82_01823	1
CJI82_01687	gene	3562907	3563395	489	1	forward	1			CJI82_01822	1
CJI82_01686	gene	3560546	3562165	1620	1	reverse	1			CJI82_01821	1
CJI82_01685	gene	3559294	3560178	885	1	reverse	1			CJI82_01820	1
CJI82_01684	gene	3557044	3558882	1839	1	reverse	1			CJI82_01819	1
CJI82_01683	gene	3556318	3556989	672	1	forward	1			CJI82_01818	1
CJI82_01682	gene	3553908	3556199	2292	1	reverse	1			CJI82_01817	1
CJI82_01681	gene	3553580	3553864	285	1	forward	1			CJI82_01816	1
CJI82_01680	gene	3552738	3553121	384	1	forward	1			CJI82_01815	1
CJI82_01679	gene	3551893	3552426	534	1	reverse	1			CJI82_01814	1
CJI82_01678	gene	3550764	3551780	1017	1	forward	1			CJI82_01813	1
CJI82_01677	gene	3548572	3550179	1608	1	forward	1			CJI82_01812	1
CJI82_01676	gene	3542004	3546608	4605	1	reverse	1			CJI82_01811	1
CJI82_01675	gene	3540275	3541078	804	1	forward	1			CJI82_01810	1
CJI82_01674	gene	3537385	3538350	966	1	reverse	1			CJI82_01809	1
CJI82_01673	gene	3536181	3537251	1071	1	reverse	1			CJI82_01808	1
CJI82_01672	gene	3534195	3536177	1983	1	forward	1			CJI82_01807	1
CJI82_01671	gene	3532184	3533908	1725	1	forward	1			CJI82_01806	1
CJI82_01670	gene	3530270	3531328	1059	1	reverse	1			CJI82_01805	1
CJI82_01669	gene	3527212	3530055	2844	1	forward	1			CJI82_01804	1
CJI82_01668	gene	3522621	3525542	2922	1	reverse	1			CJI82_01803	1
CJI82_01667	gene	3520476	3522521	2046	1	forward	1			CJI82_01802	1
CJI82_01666	gene	3518327	3519526	1200	1	forward	1			CJI82_01801	1
CJI82_01665	gene	3517064	3518155	1092	1	reverse	1			CJI82_01800	1
CJI82_01664	gene	3516195	3516929	735	1	reverse	1			CJI82_01799	1
CJI82_01663	gene	3514221	3516176	1956	1	forward	1			CJI82_01798	1
CJI82_01662	gene	3513294	3513988	695	1	forward	1			CJI82_01797	1
CJI82_01661	gene	3512075	3512773	699	1	reverse	1			CJI82_01796	1
CJI82_01660	gene	3510560	3511966	1407	1	forward	1			CJI82_01795	1
CJI82_01659	gene	3509049	3510338	1290	1	reverse	1			CJI82_01794	1
CJI82_01658	gene	3507223	3508978	1756	1	forward	1			CJI82_01793	1
CJI82_01657	gene	3504436	3507060	2625	1	reverse	1			CJI82_01792	1
CJI82_01656	gene	3503445	3504419	975	1	forward	1			CJI82_01791	1
CJI82_01655	gene	3501193	3502992	1800	1	forward	1			CJI82_01790	1
CJI82_01654	gene	3500437	3500871	435	1	forward	1			CJI82_01789	1
CJI82_01653	gene	3499224	3499748	525	1	reverse	1			CJI82_01788	1
CJI82_01652	gene	3497152	3499176	2025	1	forward	1			CJI82_01787	1
CJI82_01651	gene	3495039	3496808	1770	1	forward	1			CJI82_01786	1
CJI82_01650	gene	3493665	3494279	615	1	forward	1			CJI82_01785	1
CJI82_01649	gene	3490157	3491164	1008	1	reverse	1			CJI82_01784	1
CJI82_01648	gene	3489383	3490078	696	1	forward	1			CJI82_01783	1
CJI82_01647	gene	3485732	3487615	1884	1	reverse	1			CJI82_01782	1
CJI82_01646	gene	3484154	3485452	1299	1	forward	1			CJI82_01781	1
CJI82_01645	gene	3482527	3483249	723	1	reverse	1			CJI82_01780	1
CJI82_01644	gene	3479160	3482477	3318	1	forward	1			CJI82_01779	1
CJI82_01643	gene	3477074	3478588	1515	1	reverse	1			CJI82_01778	1
CJI82_01642	gene	3476115	3476975	861	1	forward	1			CJI82_01777	1
CJI82_01641	gene	3474072	3475322	1251	1	reverse	1			CJI82_01776	1
CJI82_01640	gene	3472036	3473994	1959	1	forward	1			CJI82_01775	1
CJI82_01639	gene	3469788	3471236	1449	1	forward	1			CJI82_01774	1
CJI82_01638	gene	3467829	3469262	1434	1	reverse	1			CJI82_01773	1
CJI82_01637	gene	3465720	3467768	2049	1	forward	1			CJI82_01772	1
CJI82_01636	gene	3463876	3464664	789	1	reverse	1			CJI82_01771	1
CJI82_01635	gene	3462261	3463796	1536	1	forward	1			CJI82_01770	1
CJI82_01634	gene	3461448	3461918	471	1	reverse	1			CJI82_01769	1
CJI82_01633	gene	3459621	3461340	1720	1	forward	1			CJI82_01768	1
CJI82_01632	gene	3458792	3459358	567	1	reverse	1			CJI82_01767	1
CJI82_01631	gene	3457433	3458288	856	1	reverse	1			CJI82_01766	1
CJI82_01630	gene	3456833	3457291	459	1	forward	1			CJI82_01765	1
CJI82_01629	gene	3455411	3456403	993	1	reverse	1			CJI82_01764	1
CJI82_01628	gene	3452170	3455386	3217	1	forward	1			CJI82_01763	1
CJI82_01627	gene	3450741	3451667	927	1	reverse	1			CJI82_01762	1
CJI82_01626	gene	3449951	3450697	747	1	forward	1			CJI82_01761	1
CJI82_01625	gene	3448502	3449520	1019	1	forward	1			CJI82_01760	1
CJI82_01624	gene	3446984	3447982	999	1	forward	1			CJI82_01759	1
CJI82_01623	gene	3444505	3446289	1785	1	reverse	1			CJI82_01758	1
CJI82_01622	gene	3443562	3444470	909	1	forward	1			CJI82_01757	1
CJI82_01621	gene	3442404	3443132	729	1	reverse	1			CJI82_01756	1
CJI82_01620	gene	3441520	3442178	659	1	forward	1			CJI82_01755	1
CJI82_01619	gene	3440056	3441063	1008	1	forward	1			CJI82_01754	1
CJI82_01618	gene	3437349	3439010	1662	1	forward	1			CJI82_01753	1
CJI82_01617	gene	3436186	3437202	1017	1	forward	1			CJI82_01752	1
CJI82_01616	gene	3434707	3435358	652	1	reverse	1			CJI82_01751	1
CJI82_01615	gene	3433886	3433959	74	1	reverse	1			CJI82_01750	1
CJI82_01614	gene	3431507	3433222	1716	1	reverse	1			CJI82_01749	1
CJI82_01613	gene	3428795	3430696	1902	1	reverse	1			CJI82_01748	1
CJI82_01612	gene	3427257	3428105	849	1	reverse	1			CJI82_01747	1
CJI82_01611	gene	3425245	3426267	1023	1	reverse	1			CJI82_01746	1
CJI82_01610	gene	3423657	3424790	1134	1	reverse	1			CJI82_01745	1
CJI82_01609	gene	3422937	3423482	546	1	reverse	1			CJI82_01744	1
CJI82_01608	gene	3420178	3422091	1914	1	reverse	1			CJI82_01743	1
CJI82_01607	gene	3419195	3420043	849	1	forward	1			CJI82_01742	1
CJI82_01606	gene	3417291	3418451	1161	1	forward	1			CJI82_01741	1
CJI82_01605	gene	3415363	3416505	1143	1	reverse	1			CJI82_01740	1
CJI82_01604	gene	3412693	3415032	2340	1	reverse	1			CJI82_01739	1
CJI82_01603	gene	3407943	3411653	3711	1	forward	1			CJI82_01738	1
CJI82_01602	gene	3402028	3406842	4815	1	reverse	1			CJI82_01737	1
CJI82_01601	gene	3398914	3401715	2802	1	reverse	1			CJI82_01736	1
CJI82_01600	gene	3397037	3398401	1365	1	reverse	1			CJI82_01735	1
CJI82_01599	gene	3393017	3396658	3642	1	reverse	1			CJI82_01734	1
CJI82_01598	gene	3391158	3392747	1590	1	reverse	1			CJI82_01733	1
CJI82_01597	gene	3389087	3390340	1254	1	reverse	1			CJI82_01732	1
CJI82_01596	gene	3386598	3389030	2433	1	forward	1			CJI82_01731	1
CJI82_01595	gene	3385084	3386367	1284	1	forward	1			CJI82_01730	1
CJI82_01594	gene	3382909	3384210	1302	1	forward	1			CJI82_01729	1
CJI82_01593	gene	3380773	3382080	1308	1	forward	1			CJI82_01728	1
CJI82_01592	gene	3377588	3379279	1692	1	reverse	1			CJI82_01727	1
CJI82_01591	gene	3374901	3377009	2109	1	reverse	1			CJI82_01726	1
CJI82_01590	gene	3372216	3374390	2175	1	reverse	1			CJI82_01725	1
CJI82_01589	gene	3370383	3372038	1656	1	forward	1			CJI82_01724	1
CJI82_01588	gene	3368893	3369744	852	1	reverse	1			CJI82_01723	1
CJI82_01587	gene	3367298	3368749	1452	1	forward	1			CJI82_01722	1
CJI82_01586	gene	3364560	3366473	1914	1	forward	1			CJI82_01721	1
CJI82_01585	gene	3362901	3364007	1107	1	forward	1			CJI82_01720	1
CJI82_01584	gene	3361294	3362668	1375	1	forward	1			CJI82_01719	1
CJI82_01583	gene	3355645	3357390	1746	1	forward	1			CJI82_01718	1
CJI82_01582	gene	3347766	3349202	1437	1	reverse	1			CJI82_01717	1
CJI82_01581	gene	3346072	3347703	1632	1	reverse	1			CJI82_01716	1
CJI82_01580	gene	3342327	3344663	2337	1	reverse	1			CJI82_01715	1
CJI82_01579	gene	3339920	3341494	1575	1	reverse	1			CJI82_01714	1
CJI82_01578	gene	3339159	3339812	654	1	forward	1			CJI82_01713	1
CJI82_01577	gene	3337409	3338407	999	1	reverse	1			CJI82_01712	1
CJI82_01576	gene	3334632	3337340	2709	1	forward	1			CJI82_01711	1
CJI82_01575	gene	3332475	3334274	1800	1	forward	1			CJI82_01710	1
CJI82_01574	gene	3329663	3330937	1275	1	reverse	1			CJI82_01709	1
CJI82_01573	gene	3328088	3329338	1251	1	reverse	1			CJI82_01708	1
CJI82_01572	gene	3325787	3327012	1226	1	reverse	1			CJI82_01706	1
CJI82_01571	gene	3323972	3325363	1392	1	reverse	1			CJI82_01705	1
CJI82_01570	gene	3322903	3323904	1002	1	forward	1			CJI82_01704	1
CJI82_01569	gene	3320112	3320996	885	1	reverse	1			CJI82_01703	1
CJI82_01568	gene	3317665	3318987	1323	1	reverse	1			CJI82_01702	1
CJI82_01567	gene	3315726	3317600	1875	1	forward	1			CJI82_01701	1
CJI82_01566	gene	3314278	3315279	1002	1	forward	1			CJI82_01700	1
CJI82_01565	gene	3311975	3313645	1671	1	reverse	1			CJI82_01699	1
CJI82_01564	gene	3309887	3311431	1545	1	reverse	1			CJI82_01698	1
CJI82_01563	gene	3307007	3307906	900	1	reverse	1			CJI82_01697	1
CJI82_01562	gene	3306006	3306968	963	1	forward	1			CJI82_01696	1
CJI82_01561	gene	3303418	3305877	2460	1	forward	1			CJI82_01695	1
CJI82_01560	gene	3301865	3302224	360	1	reverse	1			CJI82_01694	1
CJI82_01559	gene	3300402	3301373	972	1	reverse	1			CJI82_01693	1
CJI82_01558	gene	3299131	3300372	1242	1	forward	1			CJI82_01692	1
CJI82_01557	gene	3293966	3299005	5040	1	forward	1			CJI82_01691	1
CJI82_01556	gene	3293120	3293809	690	1	forward	1			CJI82_01690	1
CJI82_01555	gene	3291662	3292882	1221	1	forward	1			CJI82_01689	1
CJI82_01554	gene	3288200	3291304	3105	1	forward	1			CJI82_01688	1
CJI82_01521	gene	3285052	3285123	72	1	reverse	1			CJI82_01687	1
CJI82_01553	gene	3285052	3285123	72	1	reverse	1			CJI82_01686	1
CJI82_01552	gene	3283843	3284793	951	1	forward	1			CJI82_01685	1
CJI82_01551	gene	3282371	3283330	960	1	reverse	1			CJI82_01684	1
CJI82_01550	gene	3281666	3281980	315	1	reverse	1			CJI82_01683	1
CJI82_01549	gene	3279629	3279901	273	1	forward	1			CJI82_01682	1
CJI82_01548	gene	3277537	3281304	3768	1	reverse	1			CJI82_01681	1
CJI82_01547	gene	3274884	3276584	1701	1	reverse	1			CJI82_01680	1
CJI82_01546	gene	3274240	3274327	88	1	reverse	1			CJI82_01679	1
CJI82_00740	gene	3274240	3274327	88	1	reverse	1			CJI82_01678	1
CJI82_02704	gene	3274240	3274327	88	1	reverse	1			CJI82_01677	1
CJI82_02635	gene	3274240	3274327	88	1	reverse	1			CJI82_01676	1
CJI82_03458	gene	3274240	3274327	88	1	reverse	1			CJI82_01675	1
CJI82_01545	gene	3273436	3274158	723	1	forward	1			CJI82_01674	1
CJI82_01544	gene	3270801	3273335	2535	1	forward	1			CJI82_01673	1
CJI82_01543	gene	3270363	3270480	118	1	forward	1			CJI82_01672	1
CJI82_03243	gene	3268876	3270213	1338	1	reverse	1			CJI82_01671	1
CJI82_00741	gene	3268309	3270213	1905	1	reverse	1			CJI82_01670	1
CJI82_03836	gene	3267806	3270213	2408	1	reverse	1			CJI82_01669	1
CJI82_01542	gene	3267382	3270213	2832	1	reverse	1			CJI82_01668	1
CJI82_05011	gene	3267137	3270213	3077	1	reverse	1			CJI82_01667	1
CJI82_01295	gene	3267137	3269506	2370	1	reverse	1			CJI82_01666	1
CJI82_03242	gene	3267137	3268768	1632	1	reverse	1			CJI82_01665	1
CJI82_00742	gene	3267137	3268009	873	1	reverse	1			CJI82_01664	1
CJI82_00397	gene	3265455	3266945	1491	1	reverse	1			CJI82_01663	1
CJI82_00332	gene	3265239	3266187	949	1	reverse	1			CJI82_01662	1
CJI82_01294	gene	3264724	3266945	2222	1	reverse	1			CJI82_01661	1
CJI82_00743	gene	3263692	3266945	3254	1	reverse	1			CJI82_01660	1
CJI82_01541	gene	3263692	3266945	3254	1	reverse	1			CJI82_01659	1
CJI82_03241	gene	3263692	3266945	3254	1	reverse	1			CJI82_01658	1
CJI82_05010	gene	3263692	3266945	3254	1	reverse	1			CJI82_01657	1
CJI82_00333	gene	3263692	3264832	1141	1	reverse	1			CJI82_01656	1
CJI82_01540	gene	3261571	3263184	1614	1	forward	1			CJI82_01655	1
CJI82_01539	gene	3260580	3261023	444	1	forward	1			CJI82_01654	1
CJI82_01538	gene	3257879	3259288	1410	1	reverse	1			CJI82_01653	1
CJI82_01537	gene	3256641	3257855	1215	1	forward	1			CJI82_01652	1
CJI82_01536	gene	3254416	3256125	1710	1	forward	1			CJI82_01651	1
CJI82_01535	gene	3250501	3252228	1728	1	reverse	1			CJI82_01650	1
CJI82_01534	gene	3247405	3248805	1401	1	reverse	1			CJI82_01649	1
CJI82_01533	gene	3244764	3246710	1947	1	reverse	1			CJI82_01648	1
CJI82_01532	gene	3242671	3244620	1950	1	forward	1			CJI82_01647	1
CJI82_01531	gene	3240907	3242136	1230	1	forward	1			CJI82_01646	1
CJI82_01530	gene	3238787	3240304	1518	1	forward	1			CJI82_01645	1
CJI82_01529	gene	3234048	3237557	3510	1	reverse	1			CJI82_01644	1
CJI82_01528	gene	3231985	3233891	1907	1	forward	1			CJI82_01643	1
CJI82_01527	gene	3230345	3231283	939	1	forward	1			CJI82_01642	1
CJI82_01526	gene	3228883	3229284	402	1	forward	1			CJI82_01641	1
CJI82_01525	gene	3226491	3227749	1259	1	forward	1			CJI82_01640	1
CJI82_01524	gene	3224939	3225835	897	1	reverse	1			CJI82_01639	1
CJI82_01523	gene	3222893	3224827	1935	1	forward	1			CJI82_01638	1
CJI82_01522	gene	3221227	3222666	1440	1	forward	1			CJI82_01637	1
CJI82_01521	gene	3220133	3220204	72	1	forward	1			CJI82_01636	1
CJI82_01553	gene	3220133	3220204	72	1	forward	1			CJI82_01635	1
CJI82_01520	gene	3218359	3219705	1347	1	forward	1			CJI82_01634	1
CJI82_01519	gene	3215357	3216982	1626	1	reverse	1			CJI82_01633	1
CJI82_01518	gene	3214376	3215200	825	1	reverse	1			CJI82_01632	1
CJI82_01517	gene	3213657	3214313	657	1	forward	1			CJI82_01631	1
CJI82_01516	gene	3212389	3212685	297	1	reverse	1			CJI82_01630	1
CJI82_01515	gene	3211492	3211857	366	1	reverse	1			CJI82_01629	1
CJI82_01514	gene	3206569	3207591	1023	1	reverse	1			CJI82_01628	1
CJI82_01513	gene	3205017	3205898	882	1	forward	1			CJI82_01627	1
CJI82_01512	gene	3202659	3204881	2223	1	forward	1			CJI82_01626	1
CJI82_01511	gene	3200696	3202270	1575	1	forward	1			CJI82_01625	1
CJI82_01510	gene	3198711	3199415	705	1	forward	1			CJI82_01624	1
CJI82_01509	gene	3197570	3198157	588	1	forward	1			CJI82_01623	1
CJI82_01508	gene	3195245	3197236	1992	1	reverse	1			CJI82_01622	1
CJI82_01507	gene	3194418	3195173	756	1	forward	1			CJI82_01621	1
CJI82_01506	gene	3192141	3192803	663	1	forward	1			CJI82_01620	1
CJI82_01505	gene	3190405	3190866	462	1	reverse	1			CJI82_01619	1
CJI82_01504	gene	3189106	3190053	948	1	reverse	1			CJI82_01618	1
CJI82_01503	gene	3186905	3188524	1620	1	reverse	1			CJI82_01617	1
CJI82_01502	gene	3186397	3186762	366	1	forward	1			CJI82_01616	1
CJI82_01501	gene	3184673	3185833	1161	1	forward	1			CJI82_01615	1
CJI82_01500	gene	3183562	3184185	624	1	forward	1			CJI82_01614	1
CJI82_01499	gene	3182442	3183103	662	1	forward	1			CJI82_01613	1
CJI82_01498	gene	3181785	3182080	296	1	reverse	1			CJI82_01612	1
CJI82_01497	gene	3180420	3181075	656	1	reverse	1			CJI82_01611	1
CJI82_01496	gene	3175012	3178854	3843	1	reverse	1			CJI82_01610	1
CJI82_01495	gene	3172522	3174114	1593	1	forward	1			CJI82_01609	1
CJI82_01494	gene	3169098	3170381	1284	1	forward	1			CJI82_01608	1
CJI82_01493	gene	3162912	3163907	996	1	forward	1			CJI82_01607	1
CJI82_01492	gene	3157651	3161226	3576	1	forward	1			CJI82_01606	1
CJI82_01491	gene	3155874	3156791	918	1	reverse	1			CJI82_01605	1
CJI82_01490	gene	3153509	3155788	2280	1	forward	1			CJI82_01604	1
CJI82_01489	gene	3149203	3152541	3339	1	forward	1			CJI82_01603	1
CJI82_01488	gene	3147450	3148484	1035	1	forward	1			CJI82_01602	1
CJI82_01487	gene	3145340	3147343	2004	1	reverse	1			CJI82_01601	1
CJI82_01486	gene	3144584	3145327	744	1	forward	1			CJI82_01600	1
CJI82_01485	gene	3142257	3142523	267	1	forward	1			CJI82_01599	1
CJI82_01484	gene	3138661	3141849	3189	1	reverse	1			CJI82_01598	1
CJI82_01483	gene	3138383	3138586	204	1	forward	1			CJI82_01597	1
CJI82_01482	gene	3137820	3137893	74	1	forward	1			CJI82_01596	1
CJI82_02173	gene	3137820	3137893	74	1	forward	1			CJI82_01595	1
CJI82_02597	gene	3137820	3137893	74	1	forward	1			CJI82_01594	1
CJI82_03217	gene	3137820	3137893	74	1	forward	1			CJI82_01593	1
CJI82_05398	gene	3137820	3137893	74	1	forward	1			CJI82_01592	1
CJI82_04040	gene	3137820	3137893	74	1	forward	1			CJI82_01591	1
CJI82_01481	gene	3136935	3137420	486	1	reverse	1			CJI82_01590	1
CJI82_01480	gene	3134579	3135666	1088	1	reverse	1			CJI82_01589	1
CJI82_01479	gene	3131218	3134463	3246	1	forward	1			CJI82_01588	1
CJI82_01478	gene	3128582	3130624	2043	1	forward	1			CJI82_01587	1
CJI82_01477	gene	3126542	3128026	1485	1	forward	1			CJI82_01586	1
CJI82_01476	gene	3124030	3125136	1107	1	forward	1			CJI82_01585	1
CJI82_01475	gene	3120468	3122578	2111	1	reverse	1			CJI82_01584	1
CJI82_01474	gene	3120044	3120363	320	1	forward	1			CJI82_01583	1
CJI82_01473	gene	3116832	3118949	2118	1	reverse	1			CJI82_01582	1
CJI82_01472	gene	3114311	3115666	1356	1	reverse	1			CJI82_01581	1
CJI82_01471	gene	3111859	3114198	2340	1	forward	1			CJI82_01580	1
CJI82_01470	gene	3110020	3111507	1488	1	forward	1			CJI82_01579	1
CJI82_01469	gene	3108698	3109831	1134	1	forward	1			CJI82_01578	1
CJI82_01468	gene	3107695	3108114	420	1	forward	1			CJI82_01577	1
CJI82_01467	gene	3106883	3107224	342	1	reverse	1			CJI82_01576	1
CJI82_01466	gene	3103378	3106236	2859	1	reverse	1			CJI82_01575	1
CJI82_01465	gene	3103032	3103373	342	1	forward	1			CJI82_01574	1
CJI82_01464	gene	3102214	3102765	552	1	forward	1			CJI82_01573	1
CJI82_01463	gene	3099750	3101048	1299	1	reverse	1			CJI82_01572	1
CJI82_01462	gene	3098530	3099207	678	1	reverse	1			CJI82_01571	1
CJI82_01461	gene	3095584	3097218	1635	1	forward	1			CJI82_01570	1
CJI82_01460	gene	3093725	3094453	729	1	forward	1			CJI82_01569	1
CJI82_01459	gene	3093114	3093461	348	1	forward	1			CJI82_01568	1
CJI82_01458	gene	3090823	3092788	1966	1	reverse	1			CJI82_01567	1
CJI82_01457	gene	3088495	3090702	2208	1	forward	1			CJI82_01566	1
CJI82_01456	gene	3084733	3087654	2922	1	forward	1			CJI82_01565	1
CJI82_01455	gene	3082827	3084466	1640	1	forward	1			CJI82_01564	1
CJI82_01454	gene	3079270	3080937	1668	1	forward	1			CJI82_01563	1
CJI82_01453	gene	3076712	3078345	1634	1	forward	1			CJI82_01562	1
CJI82_01452	gene	3072527	3074593	2067	1	reverse	1			CJI82_01561	1
CJI82_01451	gene	3071051	3071944	894	1	reverse	1			CJI82_01560	1
CJI82_01450	gene	3069799	3070863	1065	1	reverse	1			CJI82_01559	1
CJI82_01449	gene	3069016	3069097	82	1	reverse	1			CJI82_01558	1
CJI82_01707	gene	3069016	3069097	82	1	reverse	1			CJI82_01557	1
CJI82_02369	gene	3069016	3069097	82	1	reverse	1			CJI82_01556	1
CJI82_05006	gene	3069016	3069097	82	1	reverse	1			CJI82_01555	1
CJI82_05017	gene	3069016	3069097	82	1	reverse	1			CJI82_01554	1
CJI82_05340	gene	3069016	3069097	82	1	reverse	1			CJI82_01552	1
CJI82_00628	gene	3069016	3069097	82	1	reverse	1			CJI82_01551	1
CJI82_01448	gene	3066030	3067790	1761	1	reverse	1			CJI82_01550	1
CJI82_01447	gene	3061743	3063890	2148	1	reverse	1			CJI82_01549	1
CJI82_01446	gene	3058213	3061266	3054	1	reverse	1			CJI82_01548	1
CJI82_01445	gene	3056873	3058060	1188	1	reverse	1			CJI82_01547	1
CJI82_01444	gene	3055180	3056844	1665	1	forward	1			CJI82_01545	1
CJI82_01443	gene	3049257	3054845	5589	1	forward	1			CJI82_01544	1
CJI82_01442	gene	3042764	3046510	3747	1	reverse	1			CJI82_01543	1
CJI82_01441	gene	3040812	3042515	1704	1	forward	1			CJI82_01540	1
CJI82_01440	gene	3033836	3039508	5673	1	forward	1			CJI82_01539	1
CJI82_01439	gene	3032055	3033614	1560	1	forward	1			CJI82_01538	1
CJI82_01438	gene	3028769	3030430	1662	1	forward	1			CJI82_01537	1
CJI82_01437	gene	3024434	3027418	2985	1	forward	1			CJI82_01536	1
CJI82_01436	gene	3021278	3023500	2223	1	reverse	1			CJI82_01535	1
CJI82_01435	gene	3019906	3021132	1227	1	reverse	1			CJI82_01534	1
CJI82_01434	gene	3015164	3019897	4734	1	forward	1			CJI82_01533	1
CJI82_01433	gene	3013056	3015025	1970	1	forward	1			CJI82_01532	1
CJI82_01432	gene	3010340	3012682	2343	1	forward	1			CJI82_01531	1
CJI82_01431	gene	3003616	3008823	5208	1	reverse	1			CJI82_01530	1
CJI82_01430	gene	3000070	3003042	2973	1	reverse	1			CJI82_01529	1
CJI82_01429	gene	2999333	3000001	669	1	forward	1			CJI82_01528	1
CJI82_01428	gene	2996202	2999012	2811	1	forward	1			CJI82_01527	1
CJI82_01427	gene	2991811	2994591	2781	1	reverse	1			CJI82_01526	1
CJI82_01426	gene	2990216	2991691	1476	1	forward	1			CJI82_01525	1
CJI82_01425	gene	2988104	2989237	1134	1	forward	1			CJI82_01524	1
CJI82_01424	gene	2984950	2987019	2070	1	reverse	1			CJI82_01523	1
CJI82_01423	gene	2982995	2984539	1545	1	reverse	1			CJI82_01522	1
CJI82_01422	gene	2980565	2982748	2184	1	reverse	1			CJI82_01520	1
CJI82_01421	gene	2978199	2980406	2208	1	reverse	1			CJI82_01519	1
CJI82_01420	gene	2977022	2978149	1128	1	forward	1			CJI82_01518	1
CJI82_01419	gene	2975086	2975865	780	1	forward	1			CJI82_01517	1
CJI82_01418	gene	2973302	2974549	1248	1	forward	1			CJI82_01516	1
CJI82_01417	gene	2971830	2972993	1164	1	forward	1			CJI82_01515	1
CJI82_01416	gene	2970336	2971475	1140	1	forward	1			CJI82_01514	1
CJI82_01415	gene	2969799	2970083	285	1	forward	1			CJI82_01513	1
CJI82_01414	gene	2968981	2969673	693	1	forward	1			CJI82_01512	1
CJI82_01413	gene	2967107	2967463	357	1	reverse	1			CJI82_01511	1
CJI82_01412	gene	2965013	2965942	930	1	reverse	1			CJI82_01510	1
CJI82_01411	gene	2962094	2964937	2844	1	forward	1			CJI82_01509	1
CJI82_01410	gene	2958339	2961710	3372	1	forward	1			CJI82_01508	1
CJI82_01409	gene	2956387	2957874	1488	1	forward	1			CJI82_01507	1
CJI82_00040	gene	2956067	2956138	72	1	forward	1			CJI82_01506	1
CJI82_01408	gene	2956067	2956138	72	1	forward	1			CJI82_01505	1
CJI82_02033	gene	2956067	2956138	72	1	forward	1			CJI82_01504	1
CJI82_04528	gene	2956067	2956138	72	1	forward	1			CJI82_01503	1
CJI82_01407	gene	2953188	2955607	2420	1	reverse	1			CJI82_01502	1
CJI82_01406	gene	2952160	2953164	1005	1	forward	1			CJI82_01501	1
CJI82_01405	gene	2951217	2952005	789	1	forward	1			CJI82_01500	1
CJI82_01404	gene	2950316	2950828	513	1	reverse	1			CJI82_01499	1
CJI82_01403	gene	2948871	2949899	1029	1	reverse	1			CJI82_01498	1
CJI82_01402	gene	2946512	2948551	2040	1	reverse	1			CJI82_01497	1
CJI82_01401	gene	2940896	2945866	4971	1	reverse	1			CJI82_01496	1
CJI82_01400	gene	2939064	2940461	1398	1	reverse	1			CJI82_01495	1
CJI82_01399	gene	2937966	2938835	870	1	reverse	1			CJI82_01494	1
CJI82_01398	gene	2934916	2937795	2880	1	forward	1			CJI82_01493	1
CJI82_01397	gene	2929645	2931846	2202	1	reverse	1			CJI82_01492	1
CJI82_01396	gene	2927961	2929601	1641	1	forward	1			CJI82_01491	1
CJI82_01395	gene	2926681	2927373	693	1	forward	1			CJI82_01490	1
CJI82_01394	gene	2923966	2925411	1446	1	reverse	1			CJI82_01489	1
CJI82_01393	gene	2921953	2923593	1641	1	forward	1			CJI82_01488	1
CJI82_00331	gene	2920764	2920837	74	1	reverse	1			CJI82_01487	1
CJI82_00539	gene	2920764	2920837	74	1	reverse	1			CJI82_01486	1
CJI82_01011	gene	2920764	2920837	74	1	reverse	1			CJI82_01485	1
CJI82_01145	gene	2920764	2920837	74	1	reverse	1			CJI82_01484	1
CJI82_01392	gene	2920764	2920837	74	1	reverse	1			CJI82_01483	1
CJI82_03797	gene	2920764	2920837	74	1	reverse	1			CJI82_01481	1
CJI82_04334	gene	2920764	2920837	74	1	reverse	1			CJI82_01480	1
CJI82_04889	gene	2920764	2920837	74	1	reverse	1			CJI82_01479	1
CJI82_01391	gene	2919717	2920712	996	1	reverse	1			CJI82_01478	1
CJI82_01390	gene	2919185	2919655	471	1	forward	1			CJI82_01477	1
CJI82_01389	gene	2918034	2918460	427	1	reverse	1			CJI82_01476	1
CJI82_01388	gene	2917228	2917959	732	1	forward	1			CJI82_01475	1
CJI82_01387	gene	2915463	2916581	1119	1	reverse	1			CJI82_01474	1
CJI82_01386	gene	2914129	2915256	1128	1	forward	1			CJI82_01473	1
CJI82_01385	gene	2913240	2913992	753	1	forward	1			CJI82_01472	1
CJI82_01384	gene	2911890	2912930	1041	1	forward	1			CJI82_01471	1
CJI82_01383	gene	2908996	2910603	1608	1	forward	1			CJI82_01470	1
CJI82_01382	gene	2906798	2908888	2091	1	forward	1			CJI82_01469	1
CJI82_01381	gene	2904518	2906029	1512	1	forward	1			CJI82_01468	1
CJI82_01380	gene	2903757	2904203	447	1	reverse	1			CJI82_01467	1
CJI82_01379	gene	2902527	2903039	513	1	reverse	1			CJI82_01466	1
CJI82_01378	gene	2901562	2902392	831	1	forward	1			CJI82_01465	1
CJI82_01377	gene	2899424	2900476	1053	1	reverse	1			CJI82_01464	1
CJI82_01376	gene	2898417	2899010	594	1	reverse	1			CJI82_01463	1
CJI82_01375	gene	2897944	2898306	363	1	forward	1			CJI82_01462	1
CJI82_01374	gene	2895366	2896949	1584	1	reverse	1			CJI82_01461	1
CJI82_01373	gene	2891861	2894266	2406	1	reverse	1			CJI82_01460	1
CJI82_01372	gene	2888865	2891267	2403	1	reverse	1			CJI82_01459	1
CJI82_01371	gene	2884943	2886424	1482	1	reverse	1			CJI82_01458	1
CJI82_01370	gene	2882481	2883497	1017	1	reverse	1			CJI82_01457	1
CJI82_01369	gene	2880512	2882161	1650	1	reverse	1			CJI82_01456	1
CJI82_01368	gene	2879288	2880286	999	1	reverse	1			CJI82_01455	1
CJI82_01367	gene	2877534	2879108	1575	1	forward	1			CJI82_01454	1
CJI82_01366	gene	2875783	2877066	1284	1	reverse	1			CJI82_01453	1
CJI82_01365	gene	2874729	2875583	855	1	reverse	1			CJI82_01452	1
CJI82_01364	gene	2873537	2874442	906	1	reverse	1			CJI82_01451	1
CJI82_01363	gene	2872431	2873516	1086	1	forward	1			CJI82_01450	1
CJI82_01362	gene	2870109	2871623	1515	1	reverse	1			CJI82_01448	1
CJI82_01361	gene	2869175	2869888	714	1	forward	1			CJI82_01447	1
CJI82_01360	gene	2866544	2868988	2445	1	forward	1			CJI82_01446	1
CJI82_01359	gene	2865085	2865786	702	1	reverse	1			CJI82_01445	1
CJI82_01358	gene	2861455	2864700	3246	1	reverse	1			CJI82_01444	1
CJI82_01357	gene	2857032	2861255	4224	1	reverse	1			CJI82_01443	1
CJI82_01356	gene	2856625	2856990	366	1	forward	1			CJI82_01442	1
CJI82_01355	gene	2856242	2856517	276	1	forward	1			CJI82_01441	1
CJI82_01354	gene	2853051	2855144	2094	1	forward	1			CJI82_01440	1
CJI82_01353	gene	2851582	2852865	1284	1	forward	1			CJI82_01439	1
CJI82_01352	gene	2849546	2851327	1782	1	forward	1			CJI82_01438	1
CJI82_01351	gene	2849137	2849430	294	1	reverse	1			CJI82_01437	1
CJI82_01350	gene	2847211	2848764	1554	1	reverse	1			CJI82_01436	1
CJI82_01349	gene	2842546	2844702	2157	1	forward	1			CJI82_01435	1
CJI82_01348	gene	2840800	2841423	624	1	forward	1			CJI82_01434	1
CJI82_01347	gene	2838607	2839944	1338	1	forward	1			CJI82_01433	1
CJI82_01346	gene	2833988	2835541	1554	1	reverse	1			CJI82_01432	1
CJI82_01345	gene	2830751	2832844	2094	1	reverse	1			CJI82_01431	1
CJI82_01344	gene	2829524	2830660	1137	1	forward	1			CJI82_01430	1
CJI82_01343	gene	2828554	2828871	318	1	reverse	1			CJI82_01429	1
CJI82_01342	gene	2824495	2828493	3999	1	forward	1			CJI82_01428	1
CJI82_01341	gene	2823353	2824162	810	1	reverse	1			CJI82_01427	1
CJI82_01340	gene	2822125	2823168	1044	1	reverse	1			CJI82_01426	1
CJI82_01339	gene	2820573	2821904	1332	1	reverse	1			CJI82_01425	1
CJI82_01338	gene	2818145	2819245	1101	1	reverse	1			CJI82_01424	1
CJI82_01337	gene	2817395	2818057	663	1	forward	1			CJI82_01423	1
CJI82_01336	gene	2813280	2815945	2666	1	reverse	1			CJI82_01422	1
CJI82_01335	gene	2811242	2812258	1017	1	reverse	1			CJI82_01421	1
CJI82_01334	gene	2808712	2810841	2130	1	reverse	1			CJI82_01420	1
CJI82_01333	gene	2807981	2808601	621	1	reverse	1			CJI82_01419	1
CJI82_01332	gene	2805739	2807961	2223	1	forward	1			CJI82_01418	1
CJI82_01331	gene	2804648	2805475	828	1	forward	1			CJI82_01417	1
CJI82_01330	gene	2802229	2804406	2178	1	forward	1			CJI82_01416	1
CJI82_01329	gene	2801332	2801730	399	1	forward	1			CJI82_01415	1
CJI82_01328	gene	2798655	2800151	1497	1	reverse	1			CJI82_01414	1
CJI82_01327	gene	2796438	2798615	2178	1	forward	1			CJI82_01413	1
CJI82_01326	gene	2795008	2795832	825	1	forward	1			CJI82_01412	1
CJI82_01325	gene	2794264	2794701	438	1	reverse	1			CJI82_01411	1
CJI82_01324	gene	2793498	2794241	744	1	forward	1			CJI82_01410	1
CJI82_01323	gene	2792347	2793228	882	1	forward	1			CJI82_01409	1
CJI82_01322	gene	2791685	2792185	501	1	forward	1			CJI82_01407	1
CJI82_01321	gene	2790884	2791222	339	1	reverse	1			CJI82_01406	1
CJI82_01320	gene	2789368	2790714	1347	1	forward	1			CJI82_01405	1
CJI82_01319	gene	2787296	2788777	1482	1	forward	1			CJI82_01404	1
CJI82_01318	gene	2783423	2784667	1245	1	reverse	1			CJI82_01403	1
CJI82_01317	gene	2782490	2783221	732	1	forward	1			CJI82_01402	1
CJI82_01316	gene	2779204	2780862	1659	1	reverse	1			CJI82_01401	1
CJI82_01315	gene	2773636	2778777	5142	1	reverse	1			CJI82_01400	1
CJI82_01314	gene	2772864	2773622	759	1	forward	1			CJI82_01399	1
CJI82_01313	gene	2770831	2772660	1830	1	forward	1			CJI82_01398	1
CJI82_01312	gene	2766859	2769398	2540	1	reverse	1			CJI82_01397	1
CJI82_01311	gene	2765312	2766742	1431	1	forward	1			CJI82_01396	1
CJI82_01310	gene	2763168	2764670	1503	1	reverse	1			CJI82_01395	1
CJI82_01309	gene	2762498	2763028	531	1	reverse	1			CJI82_01394	1
CJI82_01308	gene	2761520	2762212	693	1	forward	1			CJI82_01393	1
CJI82_01307	gene	2760341	2761402	1062	1	forward	1			CJI82_01391	1
CJI82_01306	gene	2759212	2759865	654	1	reverse	1			CJI82_01390	1
CJI82_01305	gene	2758006	2758755	750	1	reverse	1			CJI82_01389	1
CJI82_01304	gene	2756781	2757944	1164	1	forward	1			CJI82_01388	1
CJI82_01303	gene	2755827	2756453	627	1	forward	1			CJI82_01387	1
CJI82_01302	gene	2754848	2755537	690	1	reverse	1			CJI82_01386	1
CJI82_01301	gene	2752269	2754062	1794	1	reverse	1			CJI82_01385	1
CJI82_01300	gene	2751303	2752112	810	1	reverse	1			CJI82_01384	1
CJI82_01299	gene	2750545	2751028	484	1	reverse	1			CJI82_01383	1
CJI82_01298	gene	2749620	2749877	258	1	reverse	1			CJI82_01382	1
CJI82_01297	gene	2747717	2748313	597	1	reverse	1			CJI82_01381	1
CJI82_01296	gene	2747352	2747422	71	1	forward	1			CJI82_01380	1
CJI82_03243	gene	2745857	2747192	1336	1	reverse	1			CJI82_01379	1
CJI82_00741	gene	2745290	2747192	1903	1	reverse	1			CJI82_01378	1
CJI82_03836	gene	2744788	2747192	2405	1	reverse	1			CJI82_01377	1
CJI82_01542	gene	2744365	2747192	2828	1	reverse	1			CJI82_01376	1
CJI82_05011	gene	2744120	2747192	3073	1	reverse	1			CJI82_01375	1
CJI82_01295	gene	2744120	2746485	2366	1	reverse	1			CJI82_01374	1
CJI82_03242	gene	2744120	2745749	1630	1	reverse	1			CJI82_01373	1
CJI82_00742	gene	2744120	2744991	872	1	reverse	1			CJI82_01372	1
CJI82_00397	gene	2742437	2743928	1492	1	reverse	1			CJI82_01371	1
CJI82_00332	gene	2742221	2743169	949	1	reverse	1			CJI82_01370	1
CJI82_01294	gene	2741705	2743928	2224	1	reverse	1			CJI82_01369	1
CJI82_00743	gene	2740671	2743928	3258	1	reverse	1			CJI82_01368	1
CJI82_01541	gene	2740671	2743928	3258	1	reverse	1			CJI82_01367	1
CJI82_03241	gene	2740671	2743928	3258	1	reverse	1			CJI82_01366	1
CJI82_05010	gene	2740671	2743928	3258	1	reverse	1			CJI82_01365	1
CJI82_00333	gene	2740671	2741813	1143	1	reverse	1			CJI82_01364	1
CJI82_01293	gene	2735415	2738570	3156	1	reverse	1			CJI82_01363	1
CJI82_01292	gene	2733241	2734947	1707	1	reverse	1			CJI82_01362	1
CJI82_01291	gene	2731475	2732683	1209	1	reverse	1			CJI82_01361	1
CJI82_01290	gene	2730515	2731414	900	1	forward	1			CJI82_01360	1
CJI82_01289	gene	2729693	2730124	432	1	forward	1			CJI82_01359	1
CJI82_01288	gene	2728187	2729509	1323	1	forward	1			CJI82_01358	1
CJI82_01287	gene	2723994	2726024	2031	1	reverse	1			CJI82_01357	1
CJI82_01286	gene	2721474	2723545	2072	1	reverse	1			CJI82_01356	1
CJI82_01285	gene	2719538	2720911	1374	1	reverse	1			CJI82_01355	1
CJI82_01284	gene	2718237	2719445	1209	1	reverse	1			CJI82_01354	1
CJI82_01283	gene	2714298	2717945	3648	1	reverse	1			CJI82_01353	1
CJI82_01282	gene	2713368	2714243	876	1	forward	1			CJI82_01352	1
CJI82_01281	gene	2712851	2713057	207	1	forward	1			CJI82_01351	1
CJI82_01280	gene	2708764	2711925	3162	1	forward	1			CJI82_01350	1
CJI82_01279	gene	2706909	2708450	1542	1	forward	1			CJI82_01349	1
CJI82_01278	gene	2706057	2706794	738	1	reverse	1			CJI82_01348	1
CJI82_01277	gene	2704175	2705968	1794	1	forward	1			CJI82_01347	1
CJI82_01276	gene	2702660	2703550	891	1	reverse	1			CJI82_01346	1
CJI82_01275	gene	2700602	2701417	816	1	reverse	1			CJI82_01345	1
CJI82_01274	gene	2696529	2699885	3357	1	reverse	1			CJI82_01344	1
CJI82_01273	gene	2695520	2696365	846	1	reverse	1			CJI82_01343	1
CJI82_01272	gene	2691450	2692937	1488	1	reverse	1			CJI82_01342	1
CJI82_01271	gene	2689632	2690207	576	1	forward	1			CJI82_01341	1
CJI82_01270	gene	2686763	2689438	2676	1	forward	1			CJI82_01340	1
CJI82_01269	gene	2685606	2686031	426	1	forward	1			CJI82_01339	1
CJI82_01268	gene	2682359	2685480	3122	1	forward	1			CJI82_01338	1
CJI82_01267	gene	2680051	2681367	1317	1	reverse	1			CJI82_01337	1
CJI82_01266	gene	2676069	2677825	1757	1	reverse	1			CJI82_01336	1
CJI82_01265	gene	2674423	2674938	516	1	forward	1			CJI82_01335	1
CJI82_01264	gene	2671916	2674195	2280	1	forward	1			CJI82_01334	1
CJI82_01263	gene	2668745	2669995	1251	1	reverse	1			CJI82_01333	1
CJI82_01262	gene	2667265	2668662	1398	1	forward	1			CJI82_01332	1
CJI82_01261	gene	2664870	2667011	2142	1	reverse	1			CJI82_01331	1
CJI82_01260	gene	2662450	2664822	2373	1	forward	1			CJI82_01330	1
CJI82_01259	gene	2658111	2660834	2724	1	reverse	1			CJI82_01329	1
CJI82_01258	gene	2656126	2657985	1860	1	forward	1			CJI82_01328	1
CJI82_01257	gene	2652742	2654856	2115	1	forward	1			CJI82_01327	1
CJI82_01256	gene	2651126	2652484	1359	1	forward	1			CJI82_01326	1
CJI82_01255	gene	2649812	2650605	794	1	reverse	1			CJI82_01325	1
CJI82_01254	gene	2648288	2649676	1389	1	forward	1			CJI82_01324	1
CJI82_01253	gene	2645697	2647952	2256	1	forward	1			CJI82_01323	1
CJI82_01252	gene	2643117	2645396	2280	1	forward	1			CJI82_01322	1
CJI82_01251	gene	2637922	2640621	2700	1	forward	1			CJI82_01321	1
CJI82_01250	gene	2631966	2634923	2958	1	forward	1			CJI82_01320	1
CJI82_01249	gene	2626974	2631056	4083	1	forward	1			CJI82_01319	1
CJI82_01248	gene	2625941	2626762	822	1	forward	1			CJI82_01318	1
CJI82_01247	gene	2624015	2625322	1308	1	reverse	1			CJI82_01317	1
CJI82_01246	gene	2621207	2623213	2007	1	reverse	1			CJI82_01316	1
CJI82_01245	gene	2617402	2621043	3642	1	forward	1			CJI82_01315	1
CJI82_01244	gene	2616532	2616946	415	1	reverse	1			CJI82_01314	1
CJI82_01243	gene	2614670	2616169	1500	1	reverse	1			CJI82_01313	1
CJI82_01242	gene	2611858	2613417	1560	1	reverse	1			CJI82_01312	1
CJI82_01241	gene	2607512	2611591	4080	1	reverse	1			CJI82_01311	1
CJI82_01240	gene	2607248	2607320	73	1	forward	1			CJI82_01310	1
CJI82_01239	gene	2606152	2607132	981	1	forward	1			CJI82_01309	1
CJI82_01238	gene	2604603	2606045	1443	1	forward	1			CJI82_01308	1
CJI82_01237	gene	2603443	2603724	282	1	reverse	1			CJI82_01307	1
CJI82_01236	gene	2602117	2603330	1214	1	forward	1			CJI82_01306	1
CJI82_01235	gene	2601244	2601936	693	1	forward	1			CJI82_01305	1
CJI82_01234	gene	2600376	2601044	669	1	forward	1			CJI82_01304	1
CJI82_00143	gene	2600180	2600251	72	1	reverse	1			CJI82_01303	1
CJI82_01037	gene	2600180	2600251	72	1	reverse	1			CJI82_01302	1
CJI82_01233	gene	2600180	2600251	72	1	reverse	1			CJI82_01301	1
CJI82_01840	gene	2600180	2600251	72	1	reverse	1			CJI82_01300	1
CJI82_02802	gene	2600180	2600251	72	1	reverse	1			CJI82_01299	1
CJI82_02895	gene	2600180	2600251	72	1	reverse	1			CJI82_01298	1
CJI82_03779	gene	2600180	2600251	72	1	reverse	1			CJI82_01297	1
CJI82_04965	gene	2600180	2600251	72	1	reverse	1			CJI82_01296	1
CJI82_05075	gene	2600180	2600251	72	1	reverse	1			CJI82_01293	1
CJI82_01232	gene	2598618	2599889	1272	1	reverse	1			CJI82_01292	1
CJI82_01231	gene	2595053	2598565	3513	1	forward	1			CJI82_01291	1
CJI82_01230	gene	2593634	2594189	556	1	reverse	1			CJI82_01290	1
CJI82_01229	gene	2583860	2593525	9666	1	forward	1			CJI82_01289	1
CJI82_01228	gene	2580997	2581842	846	1	reverse	1			CJI82_01288	1
CJI82_01227	gene	2578467	2580809	2343	1	reverse	1			CJI82_01287	1
CJI82_01036	gene	2578260	2578330	71	1	reverse	1			CJI82_01286	1
CJI82_01226	gene	2578260	2578330	71	1	reverse	1			CJI82_01285	1
CJI82_01839	gene	2578260	2578330	71	1	reverse	1			CJI82_01284	1
CJI82_02280	gene	2578260	2578330	71	1	reverse	1			CJI82_01283	1
CJI82_02803	gene	2578260	2578330	71	1	reverse	1			CJI82_01282	1
CJI82_02896	gene	2578260	2578330	71	1	reverse	1			CJI82_01281	1
CJI82_04076	gene	2578260	2578330	71	1	reverse	1			CJI82_01280	1
CJI82_04964	gene	2578260	2578330	71	1	reverse	1			CJI82_01279	1
CJI82_05074	gene	2578260	2578330	71	1	reverse	1			CJI82_01278	1
CJI82_05436	gene	2578260	2578330	71	1	reverse	1			CJI82_01277	1
CJI82_01225	gene	2576858	2577877	1020	1	reverse	1			CJI82_01276	1
CJI82_01224	gene	2575502	2576131	630	1	reverse	1			CJI82_01275	1
CJI82_01223	gene	2575015	2575446	432	1	forward	1			CJI82_01274	1
CJI82_01222	gene	2573951	2574884	934	1	reverse	1			CJI82_01273	1
CJI82_01221	gene	2572717	2573781	1065	1	reverse	1			CJI82_01272	1
CJI82_01220	gene	2569188	2570819	1632	1	reverse	1			CJI82_01271	1
CJI82_01219	gene	2568053	2569042	990	1	forward	1			CJI82_01270	1
CJI82_01218	gene	2565432	2567780	2349	1	forward	1			CJI82_01269	1
CJI82_01217	gene	2563865	2564854	990	1	forward	1			CJI82_01268	1
CJI82_01216	gene	2562370	2563500	1131	1	forward	1			CJI82_01267	1
CJI82_01215	gene	2558626	2561646	3021	1	reverse	1			CJI82_01266	1
CJI82_01214	gene	2557564	2558490	927	1	reverse	1			CJI82_01265	1
CJI82_01213	gene	2556417	2557343	927	1	reverse	1			CJI82_01264	1
CJI82_01212	gene	2555150	2556364	1215	1	forward	1			CJI82_01263	1
CJI82_01211	gene	2552265	2554322	2058	1	reverse	1			CJI82_01262	1
CJI82_01210	gene	2548099	2551584	3486	1	reverse	1			CJI82_01261	1
CJI82_01209	gene	2545589	2547964	2376	1	reverse	1			CJI82_01260	1
CJI82_01208	gene	2544060	2545565	1506	1	forward	1			CJI82_01259	1
CJI82_01207	gene	2543023	2543334	312	1	forward	1			CJI82_01258	1
CJI82_01206	gene	2541003	2542889	1887	1	forward	1			CJI82_01257	1
CJI82_01205	gene	2536225	2540043	3819	1	reverse	1			CJI82_01256	1
CJI82_01204	gene	2533427	2536039	2613	1	reverse	1			CJI82_01255	1
CJI82_01203	gene	2532486	2533304	819	1	reverse	1			CJI82_01254	1
CJI82_01202	gene	2530392	2532284	1893	1	reverse	1			CJI82_01253	1
CJI82_01201	gene	2529841	2530205	365	1	reverse	1			CJI82_01252	1
CJI82_01200	gene	2528643	2529518	876	1	reverse	1			CJI82_01251	1
CJI82_01199	gene	2527680	2528555	876	1	reverse	1			CJI82_01250	1
CJI82_01198	gene	2526121	2527266	1146	1	forward	1			CJI82_01249	1
CJI82_01197	gene	2525470	2525895	426	1	forward	1			CJI82_01248	1
CJI82_01196	gene	2524747	2525322	576	1	reverse	1			CJI82_01247	1
CJI82_01195	gene	2522371	2524632	2262	1	forward	1			CJI82_01246	1
CJI82_01194	gene	2520661	2521425	765	1	reverse	1			CJI82_01245	1
CJI82_01193	gene	2519596	2520478	883	1	reverse	1			CJI82_01244	1
CJI82_01192	gene	2518894	2519532	639	1	forward	1			CJI82_01243	1
CJI82_01191	gene	2517320	2518654	1335	1	forward	1			CJI82_01242	1
CJI82_01190	gene	2515604	2517196	1593	1	forward	1			CJI82_01241	1
CJI82_01189	gene	2513135	2514658	1524	1	reverse	1			CJI82_01240	1
CJI82_01188	gene	2510977	2512632	1656	1	reverse	1			CJI82_01239	1
CJI82_01187	gene	2508767	2509366	600	1	reverse	1			CJI82_01238	1
CJI82_01186	gene	2508005	2508664	660	1	forward	1			CJI82_01237	1
CJI82_01185	gene	2505655	2506968	1314	1	reverse	1			CJI82_01236	1
CJI82_01184	gene	2505246	2505566	321	1	forward	1			CJI82_01235	1
CJI82_01183	gene	2503401	2504625	1225	1	reverse	1			CJI82_01234	1
CJI82_01182	gene	2501491	2502939	1449	1	reverse	1			CJI82_01232	1
CJI82_01181	gene	2499503	2501221	1719	1	reverse	1			CJI82_01231	1
CJI82_01180	gene	2498880	2499455	576	1	forward	1			CJI82_01230	1
CJI82_01179	gene	2496961	2498466	1506	1	reverse	1			CJI82_01229	1
CJI82_01178	gene	2493124	2496954	3831	1	forward	1			CJI82_01228	1
CJI82_01177	gene	2487736	2491443	3708	1	reverse	1			CJI82_01227	1
CJI82_01176	gene	2484246	2487473	3228	1	reverse	1			CJI82_01225	1
CJI82_01175	gene	2481068	2481976	909	1	reverse	1			CJI82_01224	1
CJI82_01174	gene	2479207	2480823	1617	1	reverse	1			CJI82_01223	1
CJI82_01173	gene	2478823	2479128	306	1	reverse	1			CJI82_01222	1
CJI82_01172	gene	2478621	2478693	73	1	forward	1			CJI82_01221	1
CJI82_02717	gene	2478621	2478693	73	1	forward	1			CJI82_01220	1
CJI82_03045	gene	2478621	2478693	73	1	forward	1			CJI82_01219	1
CJI82_03224	gene	2478621	2478693	73	1	forward	1			CJI82_01218	1
CJI82_03686	gene	2478621	2478693	73	1	forward	1			CJI82_01217	1
CJI82_05042	gene	2478621	2478693	73	1	forward	1			CJI82_01216	1
CJI82_01171	gene	2476636	2478111	1476	1	forward	1			CJI82_01215	1
CJI82_01170	gene	2475679	2476542	864	1	forward	1			CJI82_01214	1
CJI82_01169	gene	2474256	2475464	1209	1	forward	1			CJI82_01213	1
CJI82_01168	gene	2472366	2474084	1719	1	reverse	1			CJI82_01212	1
CJI82_01167	gene	2469830	2471515	1686	1	reverse	1			CJI82_01211	1
CJI82_01166	gene	2466373	2469411	3039	1	reverse	1			CJI82_01210	1
CJI82_01165	gene	2464555	2466339	1785	1	forward	1			CJI82_01209	1
CJI82_01164	gene	2462819	2464015	1197	1	forward	1			CJI82_01208	1
CJI82_01163	gene	2461948	2462607	660	1	forward	1			CJI82_01207	1
CJI82_01162	gene	2458496	2461018	2523	1	reverse	1			CJI82_01206	1
CJI82_01161	gene	2455954	2458395	2442	1	reverse	1			CJI82_01205	1
CJI82_01160	gene	2454803	2455903	1101	1	forward	1			CJI82_01204	1
CJI82_01159	gene	2453309	2454643	1335	1	forward	1			CJI82_01203	1
CJI82_01158	gene	2452232	2453047	816	1	forward	1			CJI82_01202	1
CJI82_01157	gene	2450801	2452051	1251	1	reverse	1			CJI82_01201	1
CJI82_01156	gene	2449987	2450769	783	1	forward	1			CJI82_01200	1
CJI82_01155	gene	2447862	2449142	1281	1	reverse	1			CJI82_01199	1
CJI82_01154	gene	2442205	2447652	5448	1	reverse	1			CJI82_01198	1
CJI82_01153	gene	2439494	2441233	1740	1	reverse	1			CJI82_01197	1
CJI82_01152	gene	2436138	2438885	2748	1	reverse	1			CJI82_01196	1
CJI82_01151	gene	2433828	2435849	2022	1	reverse	1			CJI82_01195	1
CJI82_01150	gene	2433080	2433781	702	1	forward	1			CJI82_01194	1
CJI82_01149	gene	2430601	2432136	1536	1	forward	1			CJI82_01193	1
CJI82_01148	gene	2426373	2426681	309	1	forward	1			CJI82_01192	1
CJI82_01147	gene	2424267	2425367	1101	1	reverse	1			CJI82_01191	1
CJI82_01146	gene	2422405	2423769	1365	1	forward	1			CJI82_01190	1
CJI82_00331	gene	2420679	2420752	74	1	reverse	1			CJI82_01189	1
CJI82_00539	gene	2420679	2420752	74	1	reverse	1			CJI82_01188	1
CJI82_01011	gene	2420679	2420752	74	1	reverse	1			CJI82_01187	1
CJI82_01145	gene	2420679	2420752	74	1	reverse	1			CJI82_01186	1
CJI82_01392	gene	2420679	2420752	74	1	reverse	1			CJI82_01185	1
CJI82_03797	gene	2420679	2420752	74	1	reverse	1			CJI82_01184	1
CJI82_04334	gene	2420679	2420752	74	1	reverse	1			CJI82_01183	1
CJI82_04889	gene	2420679	2420752	74	1	reverse	1			CJI82_01182	1
CJI82_00396	gene	2420597	2420669	73	1	reverse	1			CJI82_01181	1
CJI82_00540	gene	2420597	2420669	73	1	reverse	1			CJI82_01180	1
CJI82_01144	gene	2420597	2420669	73	1	reverse	1			CJI82_01179	1
CJI82_03798	gene	2420597	2420669	73	1	reverse	1			CJI82_01178	1
CJI82_04333	gene	2420597	2420669	73	1	reverse	1			CJI82_01177	1
CJI82_04890	gene	2420597	2420669	73	1	reverse	1			CJI82_01176	1
CJI82_05536	gene	2420597	2420669	73	1	reverse	1			CJI82_01175	1
CJI82_01012	gene	2420597	2420669	73	1	reverse	1			CJI82_01174	1
CJI82_01143	gene	2418738	2420453	1716	1	forward	1			CJI82_01173	1
CJI82_01142	gene	2411012	2416570	5559	1	reverse	1			CJI82_01171	1
CJI82_01141	gene	2410477	2410788	312	1	reverse	1			CJI82_01170	1
CJI82_01140	gene	2409357	2410043	687	1	forward	1			CJI82_01169	1
CJI82_01139	gene	2407865	2408512	648	1	reverse	1			CJI82_01168	1
CJI82_01138	gene	2407298	2407753	456	1	forward	1			CJI82_01167	1
CJI82_01137	gene	2405552	2406499	948	1	reverse	1			CJI82_01166	1
CJI82_01136	gene	2404972	2405433	462	1	forward	1			CJI82_01165	1
CJI82_01135	gene	2403760	2404773	1014	1	forward	1			CJI82_01164	1
CJI82_01134	gene	2401953	2403479	1527	1	forward	1			CJI82_01163	1
CJI82_01133	gene	2400647	2401651	1005	1	forward	1			CJI82_01162	1
CJI82_01132	gene	2399421	2400380	960	1	forward	1			CJI82_01161	1
IME2	gene	2397522	2398991	1470	1	forward	1			CJI82_01160	1
CJI82_01130	gene	2394596	2396122	1527	1	reverse	1			CJI82_01159	1
CJI82_01129	gene	2393202	2394569	1368	1	forward	1			CJI82_01158	1
CJI82_01128	gene	2391307	2393103	1797	1	forward	1			CJI82_01157	1
CJI82_01127	gene	2389940	2390677	738	1	reverse	1			CJI82_01156	1
CJI82_01126	gene	2389030	2389890	861	1	forward	1			CJI82_01155	1
CJI82_01125	gene	2387830	2388933	1104	1	reverse	1			CJI82_01154	1
CJI82_01124	gene	2385942	2387819	1878	1	forward	1			CJI82_01153	1
CJI82_01123	gene	2383407	2385350	1944	1	reverse	1			CJI82_01152	1
CJI82_01122	gene	2381308	2383398	2091	1	forward	1			CJI82_01151	1
CJI82_01121	gene	2378755	2380605	1851	1	forward	1			CJI82_01150	1
CJI82_01120	gene	2377165	2378592	1428	1	forward	1			CJI82_01149	1
CJI82_01119	gene	2375299	2377017	1719	1	forward	1			CJI82_01148	1
CJI82_01118	gene	2373408	2375084	1677	1	forward	1			CJI82_01147	1
CJI82_01117	gene	2372393	2372863	471	1	reverse	1			CJI82_01146	1
CJI82_01116	gene	2371380	2372240	861	1	forward	1			CJI82_01143	1
CJI82_01115	gene	2368750	2370405	1656	1	reverse	1			CJI82_01142	1
CJI82_01114	gene	2367785	2368708	924	1	forward	1			CJI82_01141	1
CJI82_01113	gene	2366021	2366620	600	1	reverse	1			CJI82_01140	1
CJI82_01112	gene	2365259	2365951	693	1	forward	1			CJI82_01139	1
CJI82_01111	gene	2363177	2365102	1926	1	forward	1			CJI82_01138	1
CJI82_01110	gene	2356555	2362977	6423	1	forward	1			CJI82_01137	1
CJI82_01109	gene	2355369	2356406	1038	1	forward	1			CJI82_01136	1
CJI82_01108	gene	2353356	2355284	1929	1	forward	1			CJI82_01135	1
CJI82_01107	gene	2349902	2352802	2901	1	reverse	1			CJI82_01134	1
CJI82_01106	gene	2348440	2349636	1197	1	forward	1			CJI82_01133	1
CJI82_01105	gene	2346384	2347325	942	1	reverse	1			CJI82_01132	1
CJI82_01104	gene	2345729	2346262	534	1	reverse	1			IME2	1
CJI82_01103	gene	2345258	2345506	249	1	reverse	1			CJI82_01130	1
CJI82_01102	gene	2344444	2345139	696	1	forward	1			CJI82_01129	1
CJI82_01101	gene	2341697	2343367	1671	1	reverse	1			CJI82_01128	1
CJI82_01100	gene	2334343	2341520	7178	1	reverse	1			CJI82_01127	1
CJI82_01099	gene	2333529	2334194	666	1	reverse	1			CJI82_01126	1
CJI82_01098	gene	2331611	2332864	1254	1	reverse	1			CJI82_01125	1
CJI82_01097	gene	2330911	2331447	537	1	forward	1			CJI82_01124	1
CJI82_01096	gene	2329603	2330304	702	1	reverse	1			CJI82_01123	1
CJI82_01095	gene	2327049	2329574	2526	1	forward	1			CJI82_01122	1
CJI82_01094	gene	2325536	2326795	1260	1	forward	1			CJI82_01121	1
CJI82_01093	gene	2324085	2325155	1071	1	forward	1			CJI82_01120	1
CJI82_01092	gene	2321735	2323894	2160	1	forward	1			CJI82_01119	1
CJI82_01091	gene	2319147	2320682	1536	1	forward	1			CJI82_01118	1
CJI82_01090	gene	2317511	2318326	816	1	reverse	1			CJI82_01117	1
CJI82_01089	gene	2315671	2317509	1839	1	forward	1			CJI82_01116	1
CJI82_01088	gene	2314127	2315500	1374	1	forward	1			CJI82_01115	1
CJI82_01087	gene	2311764	2313260	1497	1	reverse	1			CJI82_01114	1
CJI82_01086	gene	2310775	2311731	957	1	forward	1			CJI82_01113	1
CJI82_01085	gene	2309430	2310599	1170	1	forward	1			CJI82_01112	1
CJI82_01084	gene	2307818	2308705	888	1	reverse	1			CJI82_01111	1
CJI82_01083	gene	2306531	2307787	1257	1	forward	1			CJI82_01110	1
CJI82_01082	gene	2303880	2305205	1326	1	reverse	1			CJI82_01109	1
CJI82_01081	gene	2302994	2303854	861	1	forward	1			CJI82_01108	1
CJI82_01080	gene	2302344	2302668	325	1	reverse	1			CJI82_01107	1
CJI82_01079	gene	2300921	2301973	1053	1	reverse	1			CJI82_01106	1
CJI82_01078	gene	2300399	2300890	492	1	forward	1			CJI82_01105	1
CJI82_01077	gene	2298488	2300290	1803	1	forward	1			CJI82_01104	1
CJI82_01076	gene	2296174	2297403	1230	1	reverse	1			CJI82_01103	1
CJI82_01075	gene	2293404	2295872	2469	1	reverse	1			CJI82_01102	1
CJI82_01074	gene	2291335	2293383	2049	1	forward	1			CJI82_01101	1
CJI82_01073	gene	2290113	2290823	711	1	reverse	1			CJI82_01100	1
CJI82_01072	gene	2288377	2289930	1554	1	reverse	1			CJI82_01099	1
CJI82_01071	gene	2287243	2288283	1041	1	reverse	1			CJI82_01098	1
CJI82_01070	gene	2285183	2286651	1469	1	reverse	1			CJI82_01097	1
CJI82_01069	gene	2284648	2285115	468	1	forward	1			CJI82_01096	1
CJI82_01068	gene	2282440	2284332	1893	1	forward	1			CJI82_01095	1
CJI82_01067	gene	2279845	2281155	1311	1	reverse	1			CJI82_01094	1
CJI82_01066	gene	2277889	2279277	1389	1	reverse	1			CJI82_01093	1
CJI82_01065	gene	2277272	2277355	84	1	reverse	1			CJI82_01092	1
CJI82_03401	gene	2277269	2277355	87	1	reverse	1			CJI82_01091	1
CJI82_01064	gene	2275002	2277185	2184	1	reverse	1			CJI82_01090	1
CJI82_01063	gene	2273864	2274976	1113	1	forward	1			CJI82_01089	1
CJI82_01062	gene	2272284	2273336	1053	1	reverse	1			CJI82_01088	1
CJI82_01061	gene	2271496	2272218	723	1	forward	1			CJI82_01087	1
CJI82_01060	gene	2268419	2271433	3015	1	forward	1			CJI82_01086	1
CJI82_01059	gene	2266311	2267888	1578	1	forward	1			CJI82_01085	1
CJI82_01058	gene	2262172	2264649	2478	1	reverse	1			CJI82_01084	1
CJI82_01057	gene	2259770	2261848	2079	1	reverse	1			CJI82_01083	1
CJI82_04335	gene	2259605	2259680	76	1	forward	1			CJI82_01082	1
CJI82_01000	gene	2259605	2259676	72	1	forward	1			CJI82_01081	1
CJI82_01044	gene	2259605	2259676	72	1	forward	1			CJI82_01080	1
CJI82_01056	gene	2259605	2259676	72	1	forward	1			CJI82_01079	1
CJI82_04336	gene	2259605	2259676	72	1	forward	1			CJI82_01078	1
CJI82_04349	gene	2259605	2259676	72	1	forward	1			CJI82_01077	1
CJI82_01055	gene	2258358	2259194	837	1	reverse	1			CJI82_01076	1
CJI82_01054	gene	2257176	2257913	738	1	reverse	1			CJI82_01075	1
CJI82_01053	gene	2256189	2256980	792	1	reverse	1			CJI82_01074	1
CJI82_01052	gene	2252446	2255049	2604	1	reverse	1			CJI82_01073	1
CJI82_01051	gene	2248987	2252418	3432	1	forward	1			CJI82_01072	1
CJI82_01050	gene	2246594	2248333	1740	1	reverse	1			CJI82_01071	1
CJI82_01049	gene	2245141	2246370	1230	1	reverse	1			CJI82_01070	1
CJI82_01048	gene	2243194	2245002	1809	1	forward	1			CJI82_01069	1
CJI82_00612	gene	2242570	2242642	73	1	forward	1			CJI82_01068	1
CJI82_01047	gene	2242570	2242642	73	1	forward	1			CJI82_01067	1
CJI82_02192	gene	2242570	2242642	73	1	forward	1			CJI82_01066	1
CJI82_02261	gene	2242570	2242642	73	1	forward	1			CJI82_01064	1
CJI82_02439	gene	2242570	2242642	73	1	forward	1			CJI82_01063	1
CJI82_02854	gene	2242570	2242642	73	1	forward	1			CJI82_01062	1
CJI82_02636	gene	2242570	2242642	73	1	forward	1			CJI82_01061	1
CJI82_01046	gene	2242472	2242557	86	1	forward	1			CJI82_01060	1
CJI82_00584	gene	2242472	2242557	86	1	forward	1			CJI82_01059	1
CJI82_02131	gene	2242472	2242557	86	1	forward	1			CJI82_01058	1
CJI82_04054	gene	2242472	2242557	86	1	forward	1			CJI82_01057	1
CJI82_02191	gene	2242472	2242557	86	1	forward	1			CJI82_01055	1
CJI82_01045	gene	2240036	2241505	1470	1	forward	1			CJI82_01054	1
CJI82_01000	gene	2239129	2239200	72	1	reverse	1			CJI82_01053	1
CJI82_01044	gene	2239129	2239200	72	1	reverse	1			CJI82_01052	1
CJI82_01056	gene	2239129	2239200	72	1	reverse	1			CJI82_01051	1
CJI82_04336	gene	2239129	2239200	72	1	reverse	1			CJI82_01050	1
CJI82_04349	gene	2239129	2239200	72	1	reverse	1			CJI82_01049	1
CJI82_04335	gene	2239126	2239200	75	1	reverse	1			CJI82_01048	1
CJI82_01043	gene	2237527	2238912	1386	1	reverse	1			CJI82_01045	1
CJI82_01042	gene	2236503	2236949	447	1	reverse	1			CJI82_01043	1
CJI82_01041	gene	2234912	2236306	1395	1	forward	1			CJI82_01042	1
CJI82_01040	gene	2231840	2232805	966	1	reverse	1			CJI82_01041	1
CJI82_01039	gene	2226705	2231702	4998	1	forward	1			CJI82_01040	1
CJI82_01038	gene	2224968	2225978	1011	1	forward	1			CJI82_01039	1
CJI82_00143	gene	2224342	2224413	72	1	reverse	1			CJI82_01038	1
CJI82_01037	gene	2224342	2224413	72	1	reverse	1			CJI82_01035	1
CJI82_01233	gene	2224342	2224413	72	1	reverse	1			CJI82_01034	1
CJI82_01840	gene	2224342	2224413	72	1	reverse	1			CJI82_01033	1
CJI82_02802	gene	2224342	2224413	72	1	reverse	1			CJI82_01032	1
CJI82_02895	gene	2224342	2224413	72	1	reverse	1			CJI82_01031	1
CJI82_03779	gene	2224342	2224413	72	1	reverse	1			CJI82_01030	1
CJI82_04965	gene	2224342	2224413	72	1	reverse	1			CJI82_01029	1
CJI82_05075	gene	2224342	2224413	72	1	reverse	1			CJI82_01028	1
CJI82_01036	gene	2224260	2224330	71	1	reverse	1			CJI82_01027	1
CJI82_01226	gene	2224260	2224330	71	1	reverse	1			CJI82_01026	1
CJI82_01839	gene	2224260	2224330	71	1	reverse	1			CJI82_01025	1
CJI82_02280	gene	2224260	2224330	71	1	reverse	1			CJI82_01024	1
CJI82_02803	gene	2224260	2224330	71	1	reverse	1			CJI82_01023	1
CJI82_02896	gene	2224260	2224330	71	1	reverse	1			CJI82_01022	1
CJI82_04076	gene	2224260	2224330	71	1	reverse	1			CJI82_01021	1
CJI82_04964	gene	2224260	2224330	71	1	reverse	1			CJI82_01020	1
CJI82_05074	gene	2224260	2224330	71	1	reverse	1			CJI82_01019	1
CJI82_05436	gene	2224260	2224330	71	1	reverse	1			CJI82_01018	1
CJI82_01035	gene	2222912	2223778	867	1	reverse	1			CJI82_01017	1
CJI82_01034	gene	2221792	2222772	981	1	reverse	1			CJI82_01016	1
CJI82_01033	gene	2220785	2221246	462	1	reverse	1			CJI82_01015	1
CJI82_01032	gene	2216075	2219074	3000	1	reverse	1			CJI82_01014	1
CJI82_01031	gene	2214823	2215884	1062	1	reverse	1			CJI82_01013	1
CJI82_01030	gene	2214102	2214755	654	1	forward	1			CJI82_01010	1
CJI82_01029	gene	2210235	2212943	2709	1	reverse	1			CJI82_01009	1
CJI82_01028	gene	2208417	2210053	1637	1	reverse	1			CJI82_01008	1
CJI82_01027	gene	2207397	2208377	981	1	forward	1			CJI82_01007	1
CJI82_01026	gene	2205897	2206760	864	1	reverse	1			CJI82_01006	1
CJI82_01025	gene	2204919	2205764	846	1	reverse	1			CJI82_01005	1
CJI82_01024	gene	2203994	2204917	924	1	forward	1			CJI82_01004	1
CJI82_01023	gene	2202649	2203737	1089	1	forward	1			CJI82_01003	1
CJI82_01022	gene	2200943	2201974	1032	1	forward	1			CJI82_01002	1
CJI82_01021	gene	2199412	2200797	1386	1	forward	1			CJI82_01001	1
CJI82_01020	gene	2196422	2197984	1563	1	reverse	1			CJI82_00999	1
CJI82_01019	gene	2195198	2195782	585	1	reverse	1			CJI82_00998	1
CJI82_01018	gene	2192723	2195005	2283	1	forward	1			CJI82_00997	1
CJI82_01017	gene	2190722	2191906	1185	1	reverse	1			CJI82_00996	1
CJI82_01016	gene	2188324	2190174	1851	1	reverse	1			CJI82_00995	1
CJI82_01015	gene	2187658	2188119	462	1	reverse	1			CJI82_00994	1
CJI82_01014	gene	2184505	2187324	2820	1	reverse	1			CJI82_00993	1
CJI82_01013	gene	2182786	2184337	1552	1	forward	1			CJI82_00992	1
CJI82_01012	gene	2182442	2182514	73	1	forward	1			CJI82_00991	1
CJI82_00396	gene	2182442	2182514	73	1	forward	1			CJI82_00990	1
CJI82_00540	gene	2182442	2182514	73	1	forward	1			CJI82_00989	1
CJI82_01144	gene	2182442	2182514	73	1	forward	1			CJI82_00988	1
CJI82_03798	gene	2182442	2182514	73	1	forward	1			CJI82_00987	1
CJI82_04333	gene	2182442	2182514	73	1	forward	1			CJI82_00986	1
CJI82_04890	gene	2182442	2182514	73	1	forward	1			CJI82_00985	1
CJI82_05536	gene	2182442	2182514	73	1	forward	1			CJI82_00984	1
CJI82_00331	gene	2182359	2182432	74	1	forward	1			CJI82_00983	1
CJI82_00539	gene	2182359	2182432	74	1	forward	1			CJI82_00982	1
CJI82_01011	gene	2182359	2182432	74	1	forward	1			CJI82_00981	1
CJI82_01145	gene	2182359	2182432	74	1	forward	1			CJI82_00980	1
CJI82_01392	gene	2182359	2182432	74	1	forward	1			CJI82_00979	1
CJI82_03797	gene	2182359	2182432	74	1	forward	1			CJI82_00978	1
CJI82_04334	gene	2182359	2182432	74	1	forward	1			CJI82_00977	1
CJI82_04889	gene	2182359	2182432	74	1	forward	1			CJI82_00976	1
CJI82_01010	gene	2179694	2181085	1392	1	reverse	1			CJI82_00975	1
CJI82_01009	gene	2178145	2179137	993	1	reverse	1			CJI82_00974	1
CJI82_01008	gene	2175463	2177817	2355	1	reverse	1			CJI82_00973	1
CJI82_01007	gene	2174900	2175300	401	1	reverse	1			CJI82_00972	1
CJI82_01006	gene	2173577	2174539	963	1	reverse	1			CJI82_00971	1
CJI82_01005	gene	2172271	2173446	1176	1	reverse	1			CJI82_00970	1
CJI82_01004	gene	2170158	2172143	1986	1	reverse	1			CJI82_00969	1
CJI82_01003	gene	2168381	2170093	1713	1	forward	1			CJI82_00968	1
CJI82_01002	gene	2166974	2168179	1206	1	forward	1			CJI82_00967	1
CJI82_01001	gene	2165242	2165843	602	1	forward	1			CJI82_00966	1
CJI82_01000	gene	2163518	2163589	72	1	reverse	1			CJI82_00965	1
CJI82_01044	gene	2163518	2163589	72	1	reverse	1			CJI82_00964	1
CJI82_01056	gene	2163518	2163589	72	1	reverse	1			CJI82_00963	1
CJI82_04336	gene	2163518	2163589	72	1	reverse	1			CJI82_00962	1
CJI82_04349	gene	2163518	2163589	72	1	reverse	1			CJI82_00961	1
CJI82_04335	gene	2163515	2163589	75	1	reverse	1			CJI82_00960	1
CJI82_00999	gene	2160739	2162100	1362	1	reverse	1			CJI82_00959	1
CJI82_00998	gene	2160003	2160221	219	1	reverse	1			CJI82_00958	1
CJI82_00997	gene	2158526	2159590	1065	1	forward	1			CJI82_00957	1
CJI82_00996	gene	2155096	2156007	912	1	reverse	1			CJI82_00956	1
CJI82_00995	gene	2152311	2154719	2409	1	reverse	1			CJI82_00955	1
CJI82_00994	gene	2145228	2152298	7071	1	forward	1			CJI82_00954	1
CJI82_00993	gene	2144768	2145076	309	1	forward	1			CJI82_00953	1
CJI82_00992	gene	2143112	2144554	1443	1	reverse	1			CJI82_00952	1
CJI82_00991	gene	2142387	2143088	702	1	forward	1			CJI82_00951	1
CJI82_00990	gene	2141777	2142159	383	1	forward	1			CJI82_00950	1
CJI82_00989	gene	2139349	2140623	1275	1	reverse	1			CJI82_00949	1
CJI82_00988	gene	2137174	2138547	1374	1	reverse	1			CJI82_00947	1
CJI82_00987	gene	2136027	2137019	993	1	forward	1			CJI82_00946	1
CJI82_00986	gene	2134305	2135765	1461	1	forward	1			CJI82_00943	1
CJI82_00985	gene	2132060	2133379	1320	1	reverse	1			CJI82_00942	1
CJI82_00984	gene	2130767	2131963	1197	1	reverse	1			CJI82_00941	1
CJI82_00983	gene	2129461	2130513	1053	1	reverse	1			CJI82_00940	1
CJI82_00982	gene	2129044	2129328	285	1	forward	1			CJI82_00939	1
CJI82_00981	gene	2126547	2127104	558	1	forward	1			CJI82_00938	1
CJI82_00980	gene	2122462	2124876	2415	1	reverse	1			CJI82_00937	1
CJI82_00979	gene	2121016	2122200	1185	1	reverse	1			CJI82_00936	1
CJI82_00978	gene	2117690	2120581	2892	1	forward	1			CJI82_00935	1
CJI82_00977	gene	2116913	2117485	573	1	forward	1			CJI82_00934	1
CJI82_00976	gene	2114612	2116708	2097	1	forward	1			CJI82_00933	1
CJI82_00975	gene	2113177	2113635	459	1	forward	1			CJI82_00932	1
CJI82_00974	gene	2110340	2112154	1815	1	forward	1			CJI82_00931	1
CJI82_00973	gene	2109066	2109947	882	1	forward	1			CJI82_00930	1
CJI82_00972	gene	2107924	2108907	984	1	reverse	1			CJI82_00929	1
CJI82_00971	gene	2107478	2107846	369	1	reverse	1			CJI82_00928	1
CJI82_00970	gene	2105766	2106736	971	1	reverse	1			CJI82_00927	1
CJI82_00969	gene	2104429	2105706	1278	1	forward	1			CJI82_00926	1
CJI82_00968	gene	2103499	2104242	744	1	forward	1			CJI82_00925	1
CJI82_00967	gene	2102609	2103389	781	1	reverse	1			CJI82_00924	1
CJI82_00966	gene	2101569	2102579	1011	1	forward	1			CJI82_00923	1
CJI82_00965	gene	2099770	2100741	972	1	reverse	1			CJI82_00922	1
CJI82_00964	gene	2096431	2098320	1890	1	reverse	1			CJI82_00921	1
CJI82_00963	gene	2095705	2096385	681	1	reverse	1			CJI82_00920	1
CJI82_00962	gene	2095107	2095631	525	1	forward	1			CJI82_00919	1
CJI82_00961	gene	2091137	2094124	2988	1	reverse	1			CJI82_00918	1
CJI82_00960	gene	2089720	2090718	999	1	reverse	1			CJI82_00917	1
CJI82_00959	gene	2088742	2089611	870	1	forward	1			CJI82_00916	1
CJI82_00958	gene	2087617	2088681	1065	1	forward	1			CJI82_00915	1
CJI82_00957	gene	2083543	2086500	2958	1	reverse	1			CJI82_00914	1
CJI82_00956	gene	2080145	2082982	2838	1	reverse	1			CJI82_00913	1
CJI82_00955	gene	2079324	2080061	738	1	forward	1			CJI82_00912	1
CJI82_00954	gene	2077287	2078153	867	1	reverse	1			CJI82_00911	1
CJI82_00953	gene	2075075	2077072	1998	1	reverse	1			CJI82_00910	1
CJI82_00952	gene	2072666	2074819	2154	1	reverse	1			CJI82_00908	1
CJI82_00951	gene	2071306	2072472	1167	1	reverse	1			CJI82_00907	1
CJI82_00950	gene	2066644	2071128	4485	1	reverse	1			CJI82_00906	1
CJI82_00949	gene	2065012	2066562	1551	1	forward	1			CJI82_00905	1
CJI82_00948	gene	2062516	2062597	82	1	reverse	1			CJI82_00904	1
CJI82_02570	gene	2062516	2062597	82	1	reverse	1			CJI82_00903	1
CJI82_02607	gene	2062516	2062597	82	1	reverse	1			CJI82_00902	1
CJI82_03225	gene	2062516	2062597	82	1	reverse	1			CJI82_00901	1
CJI82_03749	gene	2062516	2062597	82	1	reverse	1			CJI82_00900	1
CJI82_04251	gene	2062516	2062597	82	1	reverse	1			CJI82_00899	1
CJI82_01873	gene	2062513	2062597	85	1	reverse	1			CJI82_00898	1
CJI82_03742	gene	2062513	2062597	85	1	reverse	1			CJI82_00897	1
CJI82_00947	gene	2061734	2062435	702	1	forward	1			CJI82_00896	1
CJI82_00946	gene	2059273	2061166	1894	1	reverse	1			CJI82_00895	1
CJI82_00944	gene	2058840	2058913	74	1	forward	1			CJI82_00894	1
CJI82_00945	gene	2058840	2058913	74	1	forward	1			CJI82_00893	1
CJI82_04679	gene	2058840	2058913	74	1	forward	1			CJI82_00892	1
CJI82_00944	gene	2058609	2058682	74	1	reverse	1			CJI82_00891	1
CJI82_00945	gene	2058609	2058682	74	1	reverse	1			CJI82_00890	1
CJI82_04679	gene	2058609	2058682	74	1	reverse	1			CJI82_00889	1
CJI82_00943	gene	2056763	2058517	1755	1	forward	1			CJI82_00888	1
CJI82_00942	gene	2055508	2056434	927	1	forward	1			CJI82_00887	1
CJI82_00941	gene	2052465	2054243	1779	1	reverse	1			CJI82_00886	1
CJI82_00940	gene	2050876	2052315	1440	1	reverse	1			CJI82_00885	1
CJI82_00939	gene	2050324	2050770	447	1	forward	1			CJI82_00882	1
CJI82_00938	gene	2049524	2049829	306	1	reverse	1			CJI82_00881	1
CJI82_00937	gene	2048090	2049406	1317	1	forward	1			CJI82_00880	1
CJI82_00936	gene	2045687	2047942	2256	1	forward	1			CJI82_00879	1
CJI82_00935	gene	2043679	2045538	1860	1	forward	1			CJI82_00878	1
CJI82_00934	gene	2041389	2043371	1983	1	reverse	1			CJI82_00877	1
CJI82_00933	gene	2038813	2040402	1590	1	reverse	1			CJI82_00876	1
CJI82_00932	gene	2037389	2038735	1347	1	forward	1			CJI82_00875	1
CJI82_00931	gene	2035977	2037194	1218	1	reverse	1			CJI82_00874	1
CJI82_00930	gene	2033234	2035489	2256	1	forward	1			CJI82_00873	1
CJI82_00929	gene	2029813	2031336	1524	1	forward	1			CJI82_00872	1
CJI82_00928	gene	2024240	2025505	1266	1	forward	1			CJI82_00871	1
CJI82_00927	gene	2023149	2023496	348	1	reverse	1			CJI82_00870	1
CJI82_00926	gene	2021505	2022806	1302	1	reverse	1			CJI82_00869	1
CJI82_00925	gene	2021011	2021250	240	1	forward	1			CJI82_00868	1
CJI82_00924	gene	2018218	2020380	2163	1	forward	1			CJI82_00867	1
CJI82_00923	gene	2017118	2018167	1050	1	forward	1			CJI82_00866	1
CJI82_00922	gene	2015418	2016431	1014	1	forward	1			CJI82_00865	1
CJI82_00921	gene	2014081	2015097	1017	1	forward	1			CJI82_00864	1
CJI82_00920	gene	2012553	2013737	1185	1	forward	1			CJI82_00863	1
CJI82_00919	gene	2010497	2012311	1815	1	forward	1			CJI82_00862	1
CJI82_00918	gene	2009222	2010187	966	1	reverse	1			CJI82_00861	1
CJI82_00917	gene	2008042	2009163	1122	1	forward	1			CJI82_00860	1
CJI82_00916	gene	2006743	2007864	1122	1	forward	1			CJI82_00859	1
CJI82_00915	gene	2002843	2006439	3597	1	forward	1			CJI82_00858	1
CJI82_00914	gene	2000965	2001870	906	1	forward	1			CJI82_00857	1
CJI82_00913	gene	1997907	2000603	2697	1	forward	1			CJI82_00856	1
CJI82_00912	gene	1995247	1996702	1456	1	forward	1			CJI82_00855	1
CJI82_00911	gene	1992833	1995127	2295	1	forward	1			CJI82_00854	1
CJI82_00910	gene	1990913	1992724	1812	1	forward	1			CJI82_00853	1
CJI82_02459	gene	1990652	1990728	77	1	forward	1			CJI82_00852	1
CJI82_00909	gene	1990652	1990725	74	1	forward	1			CJI82_00851	1
CJI82_04150	gene	1990652	1990725	74	1	forward	1			CJI82_00850	1
CJI82_00611	gene	1990652	1990725	74	1	forward	1			CJI82_00849	1
CJI82_00908	gene	1989113	1989925	813	1	reverse	1			CJI82_00848	1
CJI82_00907	gene	1984503	1989065	4563	1	forward	1			CJI82_00847	1
CJI82_00906	gene	1982545	1984164	1620	1	forward	1			CJI82_00846	1
CJI82_00905	gene	1974827	1981145	6319	1	reverse	1			CJI82_00845	1
CJI82_00904	gene	1972548	1974191	1644	1	reverse	1			CJI82_00844	1
CJI82_00903	gene	1969644	1970816	1173	1	reverse	1			CJI82_00843	1
CJI82_00902	gene	1966375	1968460	2086	1	reverse	1			CJI82_00842	1
CJI82_00901	gene	1964885	1966303	1419	1	reverse	1			CJI82_00841	1
CJI82_00900	gene	1963381	1964490	1110	1	reverse	1			CJI82_00840	1
CJI82_00899	gene	1962132	1963328	1197	1	forward	1			CJI82_00839	1
CJI82_00898	gene	1959578	1961632	2055	1	reverse	1			CJI82_00838	1
CJI82_00897	gene	1957947	1959224	1278	1	reverse	1			CJI82_00837	1
CJI82_00896	gene	1956877	1957905	1029	1	forward	1			CJI82_00836	1
CJI82_00895	gene	1953827	1956265	2439	1	reverse	1			CJI82_00835	1
CJI82_00894	gene	1952443	1953564	1122	1	forward	1			CJI82_00834	1
CJI82_00893	gene	1946860	1951461	4602	1	forward	1			CJI82_00833	1
CJI82_00892	gene	1944970	1946703	1734	1	forward	1			CJI82_00832	1
CJI82_00891	gene	1943298	1944605	1308	1	forward	1			CJI82_00831	1
CJI82_00890	gene	1941691	1942545	855	1	forward	1			CJI82_00830	1
CJI82_00889	gene	1939434	1941272	1839	1	forward	1			CJI82_00829	1
CJI82_00888	gene	1936475	1938082	1608	1	reverse	1			CJI82_00828	1
CJI82_00887	gene	1935410	1936387	978	1	forward	1			CJI82_00827	1
CJI82_00886	gene	1933665	1935209	1545	1	forward	1			CJI82_00826	1
CJI82_00885	gene	1931972	1933471	1500	1	forward	1			CJI82_00825	1
CJI82_00884	gene	1931649	1931721	73	1	forward	1			CJI82_00824	1
CJI82_03218	gene	1931649	1931721	73	1	forward	1			CJI82_00823	1
CJI82_00883	gene	1930376	1930446	71	1	reverse	1			CJI82_00822	1
CJI82_02546	gene	1930376	1930446	71	1	reverse	1			CJI82_00821	1
CJI82_03855	gene	1930376	1930446	71	1	reverse	1			CJI82_00820	1
CJI82_00882	gene	1928461	1929483	1023	1	forward	1			CJI82_00819	1
CJI82_00881	gene	1923450	1926509	3060	1	reverse	1			CJI82_00818	1
CJI82_00880	gene	1921357	1923126	1770	1	reverse	1			CJI82_00817	1
CJI82_00879	gene	1920792	1921328	537	1	forward	1			CJI82_00816	1
CJI82_00878	gene	1918031	1920613	2583	1	forward	1			CJI82_00815	1
CJI82_00877	gene	1914252	1916159	1908	1	reverse	1			CJI82_00814	1
CJI82_00876	gene	1911910	1913860	1951	1	reverse	1			CJI82_00813	1
CJI82_00875	gene	1907731	1911327	3597	1	reverse	1			CJI82_00812	1
CJI82_00874	gene	1905191	1907446	2256	1	forward	1			CJI82_00811	1
CJI82_00873	gene	1902544	1904421	1878	1	forward	1			CJI82_00810	1
CJI82_00872	gene	1898805	1901072	2268	1	reverse	1			CJI82_00809	1
CJI82_00871	gene	1897474	1898643	1170	1	reverse	1			CJI82_00808	1
CJI82_00870	gene	1894719	1897439	2721	1	forward	1			CJI82_00807	1
CJI82_00869	gene	1890773	1893010	2238	1	reverse	1			CJI82_00806	1
CJI82_00868	gene	1889613	1890470	858	1	reverse	1			CJI82_00805	1
CJI82_00867	gene	1887849	1889141	1293	1	reverse	1			CJI82_00804	1
CJI82_00866	gene	1882990	1887660	4671	1	reverse	1			CJI82_00803	1
CJI82_00865	gene	1880663	1882471	1809	1	reverse	1			CJI82_00802	1
CJI82_00864	gene	1879168	1880013	846	1	reverse	1			CJI82_00801	1
CJI82_00863	gene	1875153	1879070	3918	1	forward	1			CJI82_00800	1
CJI82_00862	gene	1874030	1874692	663	1	forward	1			CJI82_00799	1
CJI82_00861	gene	1872645	1873619	975	1	forward	1			CJI82_00798	1
CJI82_00860	gene	1869572	1870984	1413	1	reverse	1			CJI82_00797	1
CJI82_00859	gene	1868816	1869181	366	1	forward	1			CJI82_00796	1
CJI82_00858	gene	1865703	1868714	3012	1	forward	1			CJI82_00795	1
CJI82_00857	gene	1864383	1865090	708	1	forward	1			CJI82_00794	1
CJI82_00856	gene	1863419	1864015	597	1	reverse	1			CJI82_00793	1
CJI82_00855	gene	1862534	1862860	327	1	forward	1			CJI82_00792	1
CJI82_00854	gene	1857795	1859045	1251	1	reverse	1			CJI82_00791	1
CJI82_00853	gene	1855589	1856839	1251	1	forward	1			CJI82_00790	1
CJI82_00852	gene	1853076	1854581	1506	1	reverse	1			CJI82_00789	1
CJI82_00851	gene	1852708	1853070	363	1	forward	1			CJI82_00788	1
CJI82_00850	gene	1851648	1852142	495	1	reverse	1			CJI82_00787	1
CJI82_00849	gene	1850007	1851398	1392	1	reverse	1			CJI82_00786	1
CJI82_00848	gene	1848870	1849958	1089	1	forward	1			CJI82_00785	1
CJI82_00847	gene	1847085	1848566	1482	1	reverse	1			CJI82_00784	1
CJI82_00846	gene	1844765	1846849	2085	1	reverse	1			CJI82_00783	1
CJI82_00845	gene	1844392	1844673	282	1	reverse	1			CJI82_00782	1
CJI82_00844	gene	1843145	1843933	789	1	reverse	1			CJI82_00781	1
CJI82_00843	gene	1842325	1843014	690	1	forward	1			CJI82_00780	1
CJI82_00842	gene	1841000	1841599	600	1	reverse	1			CJI82_00779	1
CJI82_00841	gene	1839060	1840886	1827	1	forward	1			CJI82_00778	1
CJI82_00840	gene	1836422	1838161	1740	1	forward	1			CJI82_00777	1
CJI82_00839	gene	1834292	1835098	807	1	forward	1			CJI82_00776	1
CJI82_00838	gene	1832735	1833844	1110	1	forward	1			CJI82_00775	1
CJI82_00837	gene	1831269	1832081	813	1	reverse	1			CJI82_00774	1
CJI82_00836	gene	1829133	1831256	2124	1	forward	1			CJI82_00773	1
CJI82_00835	gene	1827822	1828703	882	1	forward	1			CJI82_00772	1
CJI82_00834	gene	1823283	1827458	4176	1	forward	1			CJI82_00771	1
CJI82_00833	gene	1820093	1822588	2496	1	forward	1			CJI82_00770	1
CJI82_00832	gene	1818431	1818868	438	1	forward	1			CJI82_00769	1
CJI82_00831	gene	1817039	1817782	744	1	forward	1			CJI82_00768	1
CJI82_00830	gene	1814852	1816837	1986	1	forward	1			CJI82_00767	1
CJI82_00829	gene	1811690	1814383	2694	1	forward	1			CJI82_00766	1
CJI82_00828	gene	1808758	1809609	852	1	reverse	1			CJI82_00765	1
CJI82_00827	gene	1805146	1808240	3095	1	reverse	1			CJI82_00764	1
CJI82_00826	gene	1801265	1803154	1890	1	reverse	1			CJI82_00763	1
CJI82_00825	gene	1799318	1799935	618	1	reverse	1			CJI82_00762	1
CJI82_00824	gene	1792872	1797902	5031	1	reverse	1			CJI82_00761	1
CJI82_00823	gene	1791914	1792756	843	1	forward	1			CJI82_00760	1
CJI82_00822	gene	1788834	1790276	1443	1	reverse	1			CJI82_00759	1
CJI82_00821	gene	1787888	1788370	483	1	reverse	1			CJI82_00758	1
CJI82_00820	gene	1787314	1787827	514	1	forward	1			CJI82_00757	1
CJI82_00819	gene	1784172	1784786	615	1	reverse	1			CJI82_00756	1
CJI82_00818	gene	1782398	1784053	1656	1	forward	1			CJI82_00755	1
CJI82_00817	gene	1780896	1781343	448	1	forward	1			CJI82_00754	1
CJI82_00816	gene	1779043	1780422	1380	1	reverse	1			CJI82_00753	1
CJI82_00815	gene	1775228	1777612	2385	1	reverse	1			CJI82_00752	1
CJI82_00814	gene	1770580	1772475	1896	1	reverse	1			CJI82_00751	1
CJI82_00813	gene	1769184	1769990	807	1	reverse	1			CJI82_00750	1
CJI82_00812	gene	1767965	1769074	1110	1	forward	1			CJI82_00749	1
CJI82_00811	gene	1765032	1767548	2517	1	forward	1			CJI82_00748	1
CJI82_00810	gene	1763303	1764484	1182	1	forward	1			CJI82_00747	1
CJI82_00809	gene	1761691	1763016	1326	1	forward	1			CJI82_00746	1
CJI82_00808	gene	1759938	1761053	1116	1	reverse	1			CJI82_00745	1
CJI82_00807	gene	1757881	1759557	1677	1	reverse	1			CJI82_00744	1
CJI82_00806	gene	1756316	1757491	1176	1	reverse	1			CJI82_00739	1
CJI82_00805	gene	1755340	1756209	870	1	forward	1			CJI82_00738	1
CJI82_00804	gene	1749027	1751540	2514	1	reverse	1			CJI82_00737	1
CJI82_00803	gene	1746452	1747903	1452	1	reverse	1			CJI82_00736	1
CJI82_00802	gene	1745602	1746384	783	1	forward	1			CJI82_00735	1
CJI82_00801	gene	1742590	1745487	2898	1	forward	1			CJI82_00734	1
CJI82_00800	gene	1738410	1742447	4038	1	forward	1			CJI82_00733	1
CJI82_00799	gene	1735784	1736779	996	1	reverse	1			CJI82_00732	1
CJI82_00798	gene	1734439	1735431	993	1	reverse	1			CJI82_00731	1
CJI82_00797	gene	1732892	1734106	1215	1	reverse	1			CJI82_00730	1
CJI82_00796	gene	1732074	1732868	795	1	forward	1			CJI82_00729	1
CJI82_00795	gene	1727526	1731968	4443	1	forward	1			CJI82_00728	1
CJI82_00794	gene	1725829	1726983	1155	1	forward	1			CJI82_00727	1
CJI82_00793	gene	1724701	1725744	1044	1	reverse	1			CJI82_00726	1
CJI82_00792	gene	1723049	1724140	1092	1	reverse	1			CJI82_00725	1
CJI82_00791	gene	1721912	1722772	861	1	forward	1			CJI82_00724	1
CJI82_00790	gene	1716756	1719347	2592	1	reverse	1			CJI82_00723	1
CJI82_00789	gene	1715790	1716749	960	1	forward	1			CJI82_00722	1
CJI82_00788	gene	1714572	1715234	663	1	forward	1			CJI82_00721	1
CJI82_00787	gene	1713111	1714367	1257	1	forward	1			CJI82_00720	1
CJI82_00786	gene	1710916	1712763	1848	1	forward	1			CJI82_00719	1
CJI82_00785	gene	1708705	1710663	1959	1	forward	1			CJI82_00718	1
CJI82_00784	gene	1706977	1707348	372	1	reverse	1			CJI82_00717	1
CJI82_00783	gene	1702679	1705963	3285	1	reverse	1			CJI82_00716	1
CJI82_00782	gene	1698287	1702561	4275	1	forward	1			CJI82_00715	1
CJI82_00781	gene	1696499	1697485	987	1	forward	1			CJI82_00714	1
CJI82_00780	gene	1694713	1696002	1290	1	reverse	1			CJI82_00713	1
CJI82_00779	gene	1693796	1694707	912	1	forward	1			CJI82_00712	1
CJI82_00778	gene	1692254	1693663	1410	1	reverse	1			CJI82_00711	1
CJI82_00777	gene	1690504	1692210	1707	1	forward	1			CJI82_00710	1
CJI82_00776	gene	1688416	1690197	1782	1	reverse	1			CJI82_00709	1
CJI82_00775	gene	1686971	1688332	1362	1	reverse	1			CJI82_00708	1
CJI82_00774	gene	1685974	1686651	678	1	reverse	1			CJI82_00707	1
CJI82_00773	gene	1685437	1685754	318	1	reverse	1			CJI82_00706	1
CJI82_00772	gene	1684172	1685182	1011	1	reverse	1			CJI82_00705	1
CJI82_00771	gene	1683285	1684073	789	1	reverse	1			CJI82_00704	1
CJI82_00770	gene	1682557	1683261	705	1	forward	1			CJI82_00703	1
CJI82_00769	gene	1681934	1682413	480	1	reverse	1			CJI82_00702	1
CJI82_00768	gene	1681417	1681746	330	1	reverse	1			CJI82_00701	1
CJI82_00767	gene	1680304	1681392	1089	1	forward	1			CJI82_00700	1
CJI82_00766	gene	1679509	1680066	558	1	forward	1			CJI82_00699	1
CJI82_00765	gene	1677003	1679270	2268	1	forward	1			CJI82_00698	1
CJI82_00764	gene	1675600	1676691	1092	1	forward	1			CJI82_00697	1
CJI82_00763	gene	1673857	1674474	618	1	forward	1			CJI82_00696	1
CJI82_00762	gene	1672346	1673608	1263	1	forward	1			CJI82_00695	1
CJI82_00761	gene	1671010	1671480	471	1	reverse	1			CJI82_00694	1
CJI82_00760	gene	1669931	1670626	696	1	reverse	1			CJI82_00693	1
CJI82_00759	gene	1668721	1669887	1167	1	forward	1			CJI82_00692	1
CJI82_00758	gene	1666090	1668591	2502	1	forward	1			CJI82_00691	1
CJI82_00757	gene	1662918	1665467	2550	1	reverse	1			CJI82_00690	1
CJI82_00756	gene	1660738	1662843	2106	1	forward	1			CJI82_00689	1
CJI82_00755	gene	1659585	1659962	378	1	forward	1			CJI82_00687	1
CJI82_00754	gene	1658673	1659470	798	1	forward	1			CJI82_00686	1
CJI82_00753	gene	1657180	1658619	1440	1	forward	1			CJI82_00685	1
CJI82_00752	gene	1654773	1655773	1001	1	reverse	1			CJI82_00684	1
CJI82_00751	gene	1645392	1654748	9357	1	forward	1			CJI82_00683	1
CJI82_00750	gene	1641197	1643773	2577	1	reverse	1			CJI82_00682	1
CJI82_00749	gene	1637273	1640746	3474	1	forward	1			CJI82_00681	1
CJI82_00748	gene	1635469	1636264	796	1	forward	1			CJI82_00680	1
CJI82_00747	gene	1634312	1634842	531	1	reverse	1			CJI82_00679	1
CJI82_00746	gene	1632288	1633625	1338	1	reverse	1			CJI82_00678	1
CJI82_00745	gene	1630963	1631808	846	1	reverse	1			CJI82_00677	1
CJI82_00744	gene	1630009	1630593	585	1	forward	1			CJI82_00676	1
CJI82_00740	gene	1629124	1629211	88	1	reverse	1			CJI82_00675	1
CJI82_02704	gene	1629124	1629211	88	1	reverse	1			CJI82_00674	1
CJI82_03458	gene	1629124	1629211	88	1	reverse	1			CJI82_00673	1
CJI82_01546	gene	1629124	1629211	88	1	reverse	1			CJI82_00672	1
CJI82_02635	gene	1629124	1629211	88	1	reverse	1			CJI82_00671	1
CJI82_03598	gene	1629124	1629211	88	1	reverse	1			CJI82_00670	1
CJI82_00739	gene	1626475	1628409	1935	1	reverse	1			CJI82_00669	1
CJI82_00738	gene	1623551	1625593	2043	1	reverse	1			CJI82_00668	1
CJI82_00737	gene	1622125	1623396	1272	1	reverse	1			CJI82_00667	1
CJI82_00736	gene	1620808	1622001	1194	1	reverse	1			CJI82_00666	1
CJI82_00735	gene	1620303	1620713	411	1	forward	1			CJI82_00665	1
CJI82_00734	gene	1619412	1619723	312	1	reverse	1			CJI82_00664	1
CJI82_00733	gene	1618117	1618788	672	1	forward	1			CJI82_00663	1
CJI82_00732	gene	1615906	1616661	756	1	reverse	1			CJI82_00662	1
CJI82_00731	gene	1613102	1614475	1374	1	reverse	1			CJI82_00661	1
CJI82_00730	gene	1612054	1612977	924	1	forward	1			CJI82_00660	1
CJI82_00729	gene	1607878	1609536	1659	1	reverse	1			CJI82_00659	1
CJI82_00728	gene	1606558	1607700	1143	1	reverse	1			CJI82_00658	1
CJI82_00727	gene	1605196	1606209	1014	1	forward	1			CJI82_00657	1
CJI82_00726	gene	1602985	1604646	1662	1	forward	1			CJI82_00656	1
CJI82_00725	gene	1601284	1602858	1575	1	forward	1			CJI82_00655	1
CJI82_00724	gene	1600437	1600742	306	1	forward	1			CJI82_00654	1
CJI82_00723	gene	1596695	1599484	2790	1	reverse	1			CJI82_00653	1
CJI82_00722	gene	1595353	1596672	1320	1	forward	1			CJI82_00652	1
CJI82_00721	gene	1592483	1594642	2160	1	reverse	1			CJI82_00651	1
CJI82_00720	gene	1591322	1592266	945	1	forward	1			CJI82_00650	1
CJI82_00719	gene	1590449	1591018	570	1	reverse	1			CJI82_00649	1
CJI82_00718	gene	1589358	1589600	243	1	reverse	1			CJI82_00647	1
CJI82_00717	gene	1586900	1587985	1086	1	reverse	1			CJI82_00646	1
CJI82_00716	gene	1585477	1586352	876	1	reverse	1			CJI82_00645	1
CJI82_00715	gene	1584204	1584719	516	1	reverse	1			CJI82_00644	1
CJI82_00714	gene	1583386	1583655	270	1	forward	1			CJI82_00643	1
CJI82_00713	gene	1579979	1581856	1878	1	reverse	1			CJI82_00642	1
CJI82_00712	gene	1577228	1578784	1557	1	reverse	1			CJI82_00641	1
CJI82_00711	gene	1574635	1576482	1848	1	reverse	1			CJI82_00640	1
CJI82_00710	gene	1572329	1572976	648	1	forward	1			CJI82_00639	1
CJI82_00709	gene	1571115	1571706	592	1	forward	1			CJI82_00638	1
CJI82_00708	gene	1568307	1570931	2625	1	forward	1			CJI82_00637	1
CJI82_00707	gene	1563019	1567122	4104	1	reverse	1			CJI82_00636	1
CJI82_00706	gene	1559661	1562909	3249	1	forward	1			CJI82_00635	1
CJI82_00705	gene	1557596	1559071	1476	1	forward	1			CJI82_00634	1
CJI82_00704	gene	1555138	1556760	1623	1	reverse	1			CJI82_00633	1
CJI82_00703	gene	1554760	1555068	309	1	forward	1			CJI82_00631	1
CJI82_00702	gene	1547449	1554018	6570	1	reverse	1			CJI82_00630	1
CJI82_00701	gene	1545901	1547385	1485	1	forward	1			CJI82_00629	1
CJI82_00700	gene	1542158	1544080	1923	1	reverse	1			CJI82_00627	1
CJI82_00699	gene	1539886	1541973	2088	1	forward	1			CJI82_00626	1
CJI82_00698	gene	1536968	1538938	1971	1	forward	1			CJI82_00625	1
CJI82_00697	gene	1536031	1536825	795	1	forward	1			CJI82_00624	1
CJI82_00696	gene	1533663	1535738	2076	1	forward	1			CJI82_00623	1
CJI82_00695	gene	1530995	1532362	1368	1	reverse	1			CJI82_00622	1
CJI82_00694	gene	1528756	1530009	1254	1	reverse	1			CJI82_00621	1
CJI82_00693	gene	1527863	1528697	835	1	forward	1			CJI82_00620	1
CJI82_00692	gene	1525180	1527054	1875	1	reverse	1			CJI82_00619	1
CJI82_00691	gene	1523339	1525132	1794	1	forward	1			CJI82_00618	1
CJI82_00690	gene	1520821	1523070	2250	1	forward	1			CJI82_00617	1
CJI82_00689	gene	1515345	1519637	4293	1	forward	1			CJI82_00616	1
CJI82_00632	gene	1515192	1515263	72	1	forward	1			CJI82_00615	1
CJI82_00688	gene	1515192	1515263	72	1	forward	1			CJI82_00614	1
CJI82_03156	gene	1515192	1515263	72	1	forward	1			CJI82_00613	1
CJI82_04239	gene	1515192	1515263	72	1	forward	1			CJI82_00610	1
CJI82_00687	gene	1512809	1514167	1359	1	reverse	1			CJI82_00609	1
CJI82_00686	gene	1511749	1512660	912	1	forward	1			CJI82_00608	1
CJI82_00685	gene	1509537	1509971	435	1	reverse	1			CJI82_00607	1
CJI82_00684	gene	1508767	1509435	669	1	forward	1			CJI82_00606	1
CJI82_00683	gene	1506661	1507755	1095	1	forward	1			CJI82_00605	1
CJI82_00682	gene	1503863	1506112	2250	1	forward	1			CJI82_00604	1
CJI82_00681	gene	1502045	1503013	969	1	forward	1			CJI82_00603	1
CJI82_00680	gene	1497344	1499431	2088	1	reverse	1			CJI82_00602	1
CJI82_00679	gene	1496799	1497207	409	1	forward	1			CJI82_00601	1
CJI82_00678	gene	1490318	1495047	4730	1	reverse	1			CJI82_00600	1
CJI82_00677	gene	1486326	1490237	3912	1	forward	1			CJI82_00599	1
CJI82_00676	gene	1483943	1484832	890	1	forward	1			CJI82_00598	1
CJI82_00675	gene	1482536	1483144	609	1	forward	1			CJI82_00597	1
CJI82_00674	gene	1480423	1482402	1980	1	forward	1			CJI82_00596	1
CJI82_00673	gene	1479033	1479383	351	1	reverse	1			CJI82_00595	1
CJI82_00672	gene	1476809	1478938	2130	1	forward	1			CJI82_00594	1
CJI82_00671	gene	1474479	1476641	2163	1	forward	1			CJI82_00593	1
CJI82_00670	gene	1473280	1474106	827	1	forward	1			CJI82_00592	1
CJI82_00669	gene	1471176	1472471	1296	1	reverse	1			CJI82_00591	1
CJI82_00668	gene	1469976	1470641	666	1	reverse	1			CJI82_00590	1
CJI82_00667	gene	1468605	1469411	807	1	reverse	1			CJI82_00589	1
CJI82_00666	gene	1466123	1468531	2409	1	forward	1			CJI82_00588	1
CJI82_00665	gene	1464556	1465758	1203	1	forward	1			CJI82_00587	1
CJI82_00664	gene	1462377	1463792	1416	1	forward	1			CJI82_00586	1
CJI82_00663	gene	1459634	1460119	486	1	forward	1			CJI82_00585	1
CJI82_00662	gene	1458523	1459275	753	1	forward	1			CJI82_00583	1
CJI82_00661	gene	1456851	1457441	591	1	forward	1			CJI82_00582	1
CJI82_00660	gene	1454809	1455285	477	1	reverse	1			CJI82_00581	1
CJI82_00659	gene	1453983	1454713	731	1	forward	1			CJI82_00580	1
CJI82_00658	gene	1452140	1453246	1107	1	forward	1			CJI82_00579	1
CJI82_00657	gene	1450184	1451101	918	1	reverse	1			CJI82_00578	1
CJI82_00656	gene	1446761	1447915	1155	1	reverse	1			CJI82_00577	1
CJI82_00655	gene	1444370	1446562	2193	1	forward	1			CJI82_00576	1
CJI82_00654	gene	1440658	1443873	3216	1	forward	1			CJI82_00575	1
CJI82_00653	gene	1438431	1439933	1503	1	forward	1			CJI82_00574	1
CJI82_00652	gene	1435086	1436423	1338	1	reverse	1			CJI82_00573	1
CJI82_00651	gene	1431620	1433062	1443	1	forward	1			CJI82_00572	1
CJI82_00650	gene	1426747	1427382	636	1	forward	1			CJI82_00571	1
CJI82_00649	gene	1421937	1423499	1563	1	reverse	1			CJI82_00570	1
CJI82_00648	gene	1421765	1421836	72	1	forward	1			CJI82_00569	1
CJI82_04044	gene	1421765	1421836	72	1	forward	1			CJI82_00568	1
CJI82_04219	gene	1421765	1421836	72	1	forward	1			CJI82_00567	1
CJI82_00647	gene	1419193	1421487	2295	1	reverse	1			CJI82_00566	1
CJI82_00646	gene	1417798	1418852	1055	1	reverse	1			CJI82_00565	1
CJI82_00645	gene	1416101	1417171	1071	1	reverse	1			CJI82_00564	1
CJI82_00644	gene	1410493	1414281	3789	1	reverse	1			CJI82_00563	1
CJI82_00643	gene	1408908	1410233	1326	1	reverse	1			CJI82_00562	1
CJI82_00642	gene	1406076	1407875	1800	1	reverse	1			CJI82_00561	1
CJI82_00641	gene	1402926	1405508	2583	1	reverse	1			CJI82_00560	1
CJI82_00640	gene	1401554	1402783	1230	1	forward	1			CJI82_00559	1
CJI82_00639	gene	1398070	1399743	1674	1	reverse	1			CJI82_00558	1
CJI82_00638	gene	1396987	1398018	1032	1	forward	1			CJI82_00555	1
CJI82_00637	gene	1392867	1395578	2712	1	reverse	1			CJI82_00554	1
CJI82_00636	gene	1392378	1392803	426	1	forward	1			CJI82_00553	1
CJI82_00635	gene	1391046	1392203	1158	1	reverse	1			CJI82_00552	1
CJI82_00634	gene	1388980	1390953	1974	1	forward	1			CJI82_00551	1
CJI82_00633	gene	1383103	1387083	3981	1	reverse	1			CJI82_00550	1
CJI82_00632	gene	1382913	1382984	72	1	reverse	1			CJI82_00549	1
CJI82_00688	gene	1382913	1382984	72	1	reverse	1			CJI82_00548	1
CJI82_03156	gene	1382913	1382984	72	1	reverse	1			CJI82_00547	1
CJI82_04239	gene	1382913	1382984	72	1	reverse	1			CJI82_00546	1
CJI82_00631	gene	1378205	1382803	4599	1	forward	1			CJI82_00545	1
CJI82_00630	gene	1377004	1377448	445	1	forward	1			CJI82_00544	1
CJI82_00629	gene	1376187	1376624	438	1	forward	1			CJI82_00543	1
CJI82_00628	gene	1376011	1376092	82	1	forward	1			CJI82_00542	1
CJI82_01449	gene	1376011	1376092	82	1	forward	1			CJI82_00541	1
CJI82_01707	gene	1376011	1376092	82	1	forward	1			CJI82_00538	1
CJI82_02369	gene	1376011	1376092	82	1	forward	1			CJI82_00537	1
CJI82_05006	gene	1376011	1376092	82	1	forward	1			CJI82_00536	1
CJI82_05017	gene	1376011	1376092	82	1	forward	1			CJI82_00535	1
CJI82_05340	gene	1376011	1376092	82	1	forward	1			CJI82_00534	1
CJI82_00627	gene	1373586	1375463	1878	1	reverse	1			CJI82_00533	1
CJI82_00626	gene	1372883	1373447	565	1	reverse	1			CJI82_00532	1
CJI82_00625	gene	1369725	1372751	3027	1	forward	1			CJI82_00531	1
CJI82_00624	gene	1366119	1368230	2112	1	reverse	1			CJI82_00530	1
CJI82_00623	gene	1365314	1365976	663	1	reverse	1			CJI82_00529	1
CJI82_00622	gene	1364177	1365286	1110	1	forward	1			CJI82_00528	1
CJI82_00621	gene	1363130	1364050	921	1	reverse	1			CJI82_00527	1
CJI82_00620	gene	1362852	1363118	267	1	forward	1			CJI82_00526	1
CJI82_00619	gene	1359401	1361035	1635	1	reverse	1			CJI82_00525	1
CJI82_00618	gene	1356341	1358248	1908	1	reverse	1			CJI82_00524	1
CJI82_00617	gene	1355138	1355383	246	1	forward	1			CJI82_00523	1
CJI82_00616	gene	1352399	1353412	1014	1	reverse	1			CJI82_00522	1
CJI82_00615	gene	1350019	1352361	2343	1	forward	1			CJI82_00521	1
CJI82_00614	gene	1348053	1348553	501	1	reverse	1			CJI82_00520	1
CJI82_00613	gene	1345533	1346387	855	1	reverse	1			CJI82_00519	1
CJI82_00612	gene	1345340	1345412	73	1	forward	1			CJI82_00518	1
CJI82_01047	gene	1345340	1345412	73	1	forward	1			CJI82_00517	1
CJI82_02192	gene	1345340	1345412	73	1	forward	1			CJI82_00516	1
CJI82_02261	gene	1345340	1345412	73	1	forward	1			CJI82_00515	1
CJI82_02439	gene	1345340	1345412	73	1	forward	1			CJI82_00514	1
CJI82_02854	gene	1345340	1345412	73	1	forward	1			CJI82_00513	1
CJI82_02636	gene	1345340	1345412	73	1	forward	1			CJI82_00512	1
CJI82_00611	gene	1345257	1345330	74	1	forward	1			CJI82_00511	1
CJI82_00909	gene	1345257	1345330	74	1	forward	1			CJI82_00510	1
CJI82_04150	gene	1345257	1345330	74	1	forward	1			CJI82_00509	1
CJI82_00610	gene	1342438	1344735	2298	1	forward	1			CJI82_00508	1
CJI82_00609	gene	1341506	1342168	663	1	forward	1			CJI82_00507	1
CJI82_00608	gene	1339820	1341271	1452	1	forward	1			CJI82_00506	1
CJI82_00607	gene	1336689	1339051	2363	1	reverse	1			CJI82_00505	1
CJI82_00606	gene	1334908	1336599	1692	1	forward	1			CJI82_00504	1
CJI82_00605	gene	1332552	1334756	2205	1	forward	1			CJI82_00503	1
CJI82_00604	gene	1329008	1330087	1080	1	reverse	1			CJI82_00502	1
CJI82_00603	gene	1327112	1328800	1689	1	reverse	1			CJI82_00501	1
CJI82_00602	gene	1326753	1327079	327	1	forward	1			CJI82_00500	1
CJI82_00601	gene	1322928	1325060	2133	1	reverse	1			CJI82_00499	1
CJI82_00600	gene	1320715	1322205	1491	1	reverse	1			CJI82_00498	1
CJI82_00599	gene	1316625	1319165	2541	1	reverse	1			CJI82_00497	1
CJI82_00598	gene	1315430	1316587	1158	1	forward	1			CJI82_00496	1
CJI82_00597	gene	1314671	1315318	648	1	reverse	1			CJI82_00495	1
CJI82_00596	gene	1312335	1314547	2213	1	forward	1			CJI82_00493	1
CJI82_00595	gene	1308871	1311387	2517	1	forward	1			CJI82_00492	1
CJI82_00594	gene	1307371	1308201	831	1	reverse	1			CJI82_00491	1
CJI82_00593	gene	1306844	1307275	432	1	forward	1			CJI82_00490	1
CJI82_00592	gene	1305073	1306625	1553	1	reverse	1			CJI82_00489	1
CJI82_00591	gene	1304069	1304983	915	1	forward	1			CJI82_00488	1
CJI82_00590	gene	1301553	1302929	1377	1	reverse	1			CJI82_00487	1
CJI82_00589	gene	1298877	1300553	1677	1	forward	1			CJI82_00486	1
CJI82_00588	gene	1297331	1297765	435	1	forward	1			CJI82_00485	1
CJI82_00587	gene	1294460	1295752	1293	1	reverse	1			CJI82_00484	1
CJI82_00586	gene	1291594	1294323	2730	1	forward	1			CJI82_00483	1
CJI82_00585	gene	1289465	1290217	753	1	reverse	1			CJI82_00482	1
CJI82_00584	gene	1289280	1289363	84	1	forward	1			CJI82_00481	1
CJI82_02131	gene	1289280	1289363	84	1	forward	1			CJI82_00480	1
CJI82_04054	gene	1289280	1289363	84	1	forward	1			CJI82_00479	1
CJI82_02191	gene	1289280	1289363	84	1	forward	1			CJI82_00478	1
CJI82_01046	gene	1289280	1289363	84	1	forward	1			CJI82_00477	1
CJI82_00583	gene	1286582	1289059	2478	1	forward	1			CJI82_00476	1
CJI82_00582	gene	1283027	1284847	1821	1	reverse	1			CJI82_00475	1
CJI82_00581	gene	1282314	1282873	560	1	reverse	1			CJI82_00474	1
CJI82_00580	gene	1281249	1282281	1033	1	forward	1			CJI82_00473	1
CJI82_00579	gene	1279340	1281127	1788	1	forward	1			CJI82_00472	1
CJI82_00578	gene	1276299	1279192	2894	1	forward	1			CJI82_00471	1
CJI82_00577	gene	1274684	1276038	1355	1	forward	1			CJI82_00470	1
CJI82_00576	gene	1274153	1274494	342	1	forward	1			CJI82_00469	1
CJI82_00575	gene	1272636	1274063	1428	1	forward	1			CJI82_00468	1
CJI82_00574	gene	1271687	1272421	735	1	forward	1			CJI82_00467	1
CJI82_00573	gene	1270279	1271481	1203	1	forward	1			CJI82_00466	1
CJI82_00572	gene	1268695	1269687	993	1	forward	1			CJI82_00465	1
CJI82_00571	gene	1267799	1268458	660	1	reverse	1			CJI82_00464	1
CJI82_00570	gene	1264171	1267518	3348	1	reverse	1			CJI82_00463	1
CJI82_00569	gene	1262907	1264169	1263	1	forward	1			CJI82_00462	1
CJI82_00568	gene	1261511	1262560	1050	1	reverse	1			CJI82_00461	1
CJI82_00567	gene	1259958	1261316	1359	1	reverse	1			CJI82_00460	1
CJI82_00566	gene	1258920	1259866	947	1	forward	1			CJI82_00459	1
CJI82_00565	gene	1256518	1258206	1689	1	forward	1			CJI82_00458	1
CJI82_00564	gene	1255024	1256331	1308	1	forward	1			CJI82_00457	1
CJI82_00563	gene	1252517	1253377	861	1	reverse	1			CJI82_00456	1
CJI82_00562	gene	1250581	1251705	1125	1	reverse	1			CJI82_00455	1
CJI82_00561	gene	1249465	1250450	986	1	forward	1			CJI82_00454	1
CJI82_00560	gene	1247964	1249070	1107	1	forward	1			CJI82_00453	1
CJI82_00559	gene	1243994	1245655	1662	1	reverse	1			CJI82_00452	1
CJI82_00558	gene	1243425	1243874	450	1	forward	1			CJI82_00451	1
CJI82_00557	gene	1243259	1243355	97	1	forward	1			CJI82_00450	1
CJI82_00556	gene	1243259	1243355	97	1	forward	1			CJI82_00449	1
CJI82_00333	gene	1240856	1241998	1143	1	reverse	1			CJI82_00448	1
CJI82_00556	gene	1238047	1238142	96	1	forward	1			CJI82_00447	1
CJI82_00557	gene	1238047	1238142	96	1	forward	1			CJI82_00446	1
CJI82_00555	gene	1233064	1234384	1321	1	reverse	1			CJI82_00445	1
CJI82_00554	gene	1227930	1230257	2328	1	reverse	1			CJI82_00444	1
CJI82_00553	gene	1224416	1227775	3360	1	forward	1			CJI82_00443	1
CJI82_00552	gene	1220962	1222737	1776	1	reverse	1			CJI82_00442	1
CJI82_00551	gene	1220374	1220775	402	1	reverse	1			CJI82_00441	1
CJI82_00550	gene	1219471	1219953	483	1	forward	1			CJI82_00440	1
CJI82_00549	gene	1217400	1219283	1884	1	reverse	1			CJI82_00439	1
CJI82_00548	gene	1216659	1217255	597	1	reverse	1			CJI82_00438	1
CJI82_00547	gene	1216146	1216640	495	1	forward	1			CJI82_00437	1
CJI82_00546	gene	1214537	1215991	1455	1	forward	1			CJI82_00436	1
CJI82_00545	gene	1213342	1214313	972	1	forward	1			CJI82_00435	1
CJI82_00544	gene	1211771	1213174	1404	1	forward	1			CJI82_00434	1
CJI82_00543	gene	1209260	1210390	1131	1	reverse	1			CJI82_00433	1
CJI82_00542	gene	1207450	1208589	1140	1	reverse	1			CJI82_00432	1
CJI82_00541	gene	1204552	1207290	2739	1	forward	1			CJI82_00431	1
CJI82_00396	gene	1203354	1203426	73	1	forward	1			CJI82_00430	1
CJI82_00540	gene	1203354	1203426	73	1	forward	1			CJI82_00429	1
CJI82_01144	gene	1203354	1203426	73	1	forward	1			CJI82_00428	1
CJI82_03798	gene	1203354	1203426	73	1	forward	1			CJI82_00427	1
CJI82_04333	gene	1203354	1203426	73	1	forward	1			CJI82_00426	1
CJI82_04890	gene	1203354	1203426	73	1	forward	1			CJI82_00425	1
CJI82_05536	gene	1203354	1203426	73	1	forward	1			CJI82_00424	1
CJI82_01012	gene	1203354	1203426	73	1	forward	1			CJI82_00423	1
CJI82_00331	gene	1203267	1203340	74	1	forward	1			CJI82_00422	1
CJI82_00539	gene	1203267	1203340	74	1	forward	1			CJI82_00421	1
CJI82_01011	gene	1203267	1203340	74	1	forward	1			CJI82_00420	1
CJI82_01145	gene	1203267	1203340	74	1	forward	1			CJI82_00419	1
CJI82_01392	gene	1203267	1203340	74	1	forward	1			CJI82_00418	1
CJI82_03797	gene	1203267	1203340	74	1	forward	1			CJI82_00417	1
CJI82_04334	gene	1203267	1203340	74	1	forward	1			CJI82_00416	1
CJI82_04889	gene	1203267	1203340	74	1	forward	1			CJI82_00415	1
CJI82_00538	gene	1201143	1202100	958	1	reverse	1			CJI82_00414	1
CJI82_00537	gene	1197595	1200717	3123	1	reverse	1			CJI82_00413	1
CJI82_00536	gene	1196105	1196974	870	1	reverse	1			CJI82_00412	1
CJI82_00535	gene	1195215	1195901	687	1	reverse	1			CJI82_00411	1
CJI82_00534	gene	1193830	1194711	882	1	reverse	1			CJI82_00410	1
CJI82_00533	gene	1192490	1193821	1332	1	forward	1			CJI82_00409	1
CJI82_00532	gene	1188992	1190453	1462	1	forward	1			CJI82_00408	1
CJI82_00531	gene	1186910	1188790	1881	1	forward	1			CJI82_00407	1
CJI82_00530	gene	1185149	1186666	1518	1	forward	1			CJI82_00406	1
CJI82_00529	gene	1183485	1184768	1284	1	forward	1			CJI82_00405	1
CJI82_00528	gene	1180325	1182817	2493	1	forward	1			CJI82_00404	1
CJI82_00527	gene	1177631	1179613	1983	1	forward	1			CJI82_00403	1
CJI82_00526	gene	1176363	1177430	1068	1	forward	1			CJI82_00402	1
CJI82_00525	gene	1173474	1174922	1449	1	forward	1			CJI82_00401	1
CJI82_00524	gene	1169979	1170599	621	1	reverse	1			CJI82_00400	1
CJI82_00523	gene	1168191	1169963	1773	1	forward	1			CJI82_00399	1
CJI82_00522	gene	1166813	1167607	795	1	forward	1			CJI82_00398	1
CJI82_00521	gene	1164278	1166272	1995	1	forward	1			CJI82_00334	1
CJI82_00520	gene	1162585	1164003	1419	1	forward	1			CJI82_00335	1
CJI82_00519	gene	1160132	1161082	951	1	forward	1			CJI82_00336	1
CJI82_00518	gene	1154622	1158638	4017	1	forward	1			CJI82_00337	1
CJI82_00517	gene	1149782	1150780	999	1	reverse	1			CJI82_00338	1
CJI82_00516	gene	1148807	1149511	705	1	forward	1			CJI82_00339	1
CJI82_00515	gene	1139181	1147340	8160	1	reverse	1			CJI82_00340	1
CJI82_00514	gene	1137260	1138822	1563	1	forward	1			CJI82_00341	1
CJI82_00513	gene	1133289	1134466	1178	1	reverse	1			CJI82_00342	1
CJI82_00512	gene	1131590	1132957	1368	1	reverse	1			CJI82_00343	1
CJI82_00511	gene	1129858	1131381	1524	1	reverse	1			CJI82_00344	1
CJI82_00510	gene	1127220	1129247	2028	1	reverse	1			CJI82_00345	1
CJI82_00509	gene	1126323	1126985	663	1	forward	1			CJI82_00346	1
CJI82_00508	gene	1123595	1124452	858	1	forward	1			CJI82_00347	1
CJI82_00507	gene	1122912	1123285	374	1	forward	1			CJI82_00348	1
CJI82_00506	gene	1121498	1122190	693	1	forward	1			CJI82_00349	1
CJI82_00505	gene	1120535	1121200	666	1	reverse	1			CJI82_00350	1
CJI82_00504	gene	1119580	1120323	744	1	forward	1			CJI82_00351	1
CJI82_00503	gene	1118991	1119488	498	1	reverse	1			CJI82_00352	1
CJI82_00502	gene	1117490	1118935	1446	1	forward	1			CJI82_00353	1
CJI82_00501	gene	1115203	1116567	1365	1	reverse	1			CJI82_00354	1
CJI82_00500	gene	1111685	1114150	2466	1	reverse	1			CJI82_00355	1
CJI82_00499	gene	1111142	1111576	435	1	forward	1			CJI82_00356	1
CJI82_00498	gene	1108809	1109657	849	1	forward	1			CJI82_00357	1
CJI82_00497	gene	1107641	1108725	1085	1	reverse	1			CJI82_00358	1
CJI82_00496	gene	1104315	1105805	1491	1	forward	1			CJI82_00359	1
CJI82_00495	gene	1100524	1103649	3126	1	forward	1			CJI82_00360	1
CJI82_00494	gene	1098193	1099569	1377	1	forward	1			CJI82_00361	1
CJI82_04544	gene	1098193	1099569	1377	1	forward	1			CJI82_00362	1
CJI82_00493	gene	1095987	1097546	1560	1	forward	1			CJI82_00363	1
CJI82_00492	gene	1090614	1092062	1449	1	reverse	1			CJI82_00364	1
CJI82_00491	gene	1087551	1088082	532	1	reverse	1			CJI82_00365	1
CJI82_00490	gene	1085576	1086622	1047	1	reverse	1			CJI82_00366	1
CJI82_00489	gene	1083378	1085408	2031	1	forward	1			CJI82_00367	1
CJI82_00488	gene	1080460	1081674	1215	1	forward	1			CJI82_00368	1
CJI82_00487	gene	1077706	1079580	1875	1	forward	1			CJI82_00369	1
CJI82_00486	gene	1076699	1077237	539	1	forward	1			CJI82_00370	1
CJI82_00485	gene	1073025	1076477	3453	1	forward	1			CJI82_00371	1
CJI82_00484	gene	1068514	1071447	2934	1	forward	1			CJI82_00372	1
CJI82_00483	gene	1066044	1068209	2166	1	forward	1			CJI82_00373	1
CJI82_00482	gene	1063104	1064996	1893	1	forward	1			CJI82_00374	1
CJI82_00481	gene	1058728	1061073	2346	1	reverse	1			CJI82_00375	1
CJI82_00480	gene	1052832	1058495	5664	1	reverse	1			CJI82_00376	1
CJI82_00479	gene	1052273	1052638	366	1	reverse	1			CJI82_00377	1
CJI82_00478	gene	1050551	1051648	1098	1	reverse	1			CJI82_00378	1
CJI82_00477	gene	1049555	1050124	570	1	reverse	1			CJI82_00379	1
CJI82_00476	gene	1045950	1048085	2136	1	reverse	1			CJI82_00380	1
CJI82_00475	gene	1044754	1045830	1077	1	forward	1			CJI82_00381	1
CJI82_00474	gene	1042740	1044461	1722	1	reverse	1			CJI82_00382	1
CJI82_00473	gene	1041797	1042699	903	1	forward	1			CJI82_00383	1
CJI82_00472	gene	1039907	1041421	1515	1	forward	1			CJI82_00384	1
CJI82_00471	gene	1037911	1038339	429	1	reverse	1			CJI82_00385	1
CJI82_00470	gene	1034351	1037896	3546	1	forward	1			CJI82_00386	1
CJI82_00469	gene	1032180	1032769	590	1	forward	1			CJI82_00387	1
CJI82_00468	gene	1030731	1031879	1149	1	forward	1			CJI82_00388	1
CJI82_00467	gene	1030092	1030535	444	1	reverse	1			CJI82_00389	1
CJI82_00466	gene	1029059	1029913	855	1	forward	1			CJI82_00390	1
CJI82_00465	gene	1026787	1028391	1605	1	forward	1			CJI82_00391	1
CJI82_00464	gene	1023492	1026602	3111	1	forward	1			CJI82_00392	1
CJI82_00463	gene	1020538	1023360	2823	1	forward	1			CJI82_00393	1
CJI82_00462	gene	1018397	1020217	1821	1	reverse	1			CJI82_00394	1
CJI82_00461	gene	1017734	1018387	654	1	forward	1			CJI82_00395	1
CJI82_00460	gene	1015868	1017532	1665	1	forward	1			CJI82_00330	1
CJI82_00459	gene	1014525	1014965	441	1	forward	1			CJI82_00329	1
CJI82_00458	gene	1012302	1013921	1620	1	forward	1			CJI82_00328	1
CJI82_00457	gene	1010351	1011442	1092	1	reverse	1			CJI82_00327	1
CJI82_00456	gene	1009334	1010176	843	1	reverse	1			CJI82_00326	1
CJI82_00455	gene	1004994	1009193	4200	1	reverse	1			CJI82_00325	1
CJI82_00454	gene	1003369	1004784	1416	1	reverse	1			CJI82_00324	1
CJI82_00453	gene	1002649	1003191	543	1	reverse	1			CJI82_00323	1
CJI82_00452	gene	1001701	1002453	753	1	forward	1			CJI82_00322	1
CJI82_00451	gene	1000242	1000925	684	1	forward	1			CJI82_00321	1
CJI82_00450	gene	999437	1000201	765	1	reverse	1			CJI82_00320	1
CJI82_00449	gene	998604	999374	771	1	forward	1			CJI82_00319	1
CJI82_00448	gene	997780	998250	471	1	reverse	1			CJI82_00318	1
CJI82_00447	gene	995137	997701	2565	1	forward	1			CJI82_00317	1
CJI82_00446	gene	991921	993015	1095	1	reverse	1			CJI82_00316	1
CJI82_00445	gene	989518	990531	1014	1	reverse	1			CJI82_00315	1
CJI82_00444	gene	987003	989123	2121	1	reverse	1			CJI82_00314	1
CJI82_00443	gene	985384	986892	1509	1	forward	1			CJI82_00313	1
CJI82_00442	gene	983623	984552	930	1	forward	1			CJI82_00312	1
CJI82_00441	gene	980317	982389	2073	1	reverse	1			CJI82_00311	1
CJI82_00440	gene	977711	980098	2388	1	reverse	1			CJI82_00310	1
CJI82_00439	gene	974034	977528	3495	1	forward	1			CJI82_00309	1
CJI82_00438	gene	972692	973738	1047	1	forward	1			CJI82_00308	1
CJI82_00437	gene	970371	971222	852	1	reverse	1			CJI82_00307	1
CJI82_00436	gene	968648	969271	624	1	reverse	1			CJI82_00306	1
CJI82_00435	gene	967926	968462	537	1	forward	1			CJI82_00305	1
CJI82_00434	gene	965338	966804	1467	1	reverse	1			CJI82_00304	1
CJI82_00433	gene	963475	965211	1737	1	reverse	1			CJI82_00303	1
CJI82_00432	gene	962973	963464	492	1	forward	1			CJI82_00302	1
CJI82_00431	gene	962004	962413	410	1	reverse	1			CJI82_00301	1
CJI82_00430	gene	961004	961837	834	1	reverse	1			CJI82_00300	1
CJI82_00429	gene	960392	960970	579	1	forward	1			CJI82_00299	1
CJI82_00428	gene	959262	960182	921	1	forward	1			CJI82_00298	1
CJI82_00427	gene	957812	959098	1287	1	reverse	1			CJI82_00297	1
CJI82_00426	gene	957197	957634	438	1	forward	1			CJI82_00296	1
CJI82_00425	gene	954844	955926	1083	1	forward	1			CJI82_00295	1
CJI82_00424	gene	952239	953489	1251	1	forward	1			CJI82_00294	1
CJI82_00423	gene	950629	951906	1278	1	forward	1			CJI82_00293	1
CJI82_00422	gene	949549	950433	885	1	forward	1			CJI82_00292	1
CJI82_00421	gene	948032	949066	1035	1	reverse	1			CJI82_00291	1
CJI82_00420	gene	946226	947506	1281	1	reverse	1			CJI82_00290	1
CJI82_00419	gene	943529	944641	1113	1	reverse	1			CJI82_00289	1
CJI82_00418	gene	941737	942810	1074	1	reverse	1			CJI82_00288	1
CJI82_00417	gene	940786	941361	576	1	reverse	1			CJI82_00287	1
CJI82_00416	gene	939495	940730	1236	1	forward	1			CJI82_00286	1
CJI82_00415	gene	937889	939331	1443	1	reverse	1			CJI82_00285	1
CJI82_00414	gene	936791	937714	924	1	forward	1			CJI82_00284	1
CJI82_00413	gene	934212	935927	1716	1	reverse	1			CJI82_00283	1
CJI82_00412	gene	933456	933950	495	1	reverse	1			CJI82_00282	1
CJI82_00411	gene	931235	933445	2211	1	forward	1			CJI82_00281	1
CJI82_00410	gene	929636	931042	1407	1	forward	1			CJI82_00280	1
CJI82_00409	gene	927494	929308	1815	1	forward	1			CJI82_00279	1
CJI82_00408	gene	924816	925064	249	1	reverse	1			CJI82_00278	1
CJI82_00407	gene	922370	924562	2193	1	forward	1			CJI82_00277	1
CJI82_00406	gene	921126	921944	819	1	reverse	1			CJI82_00276	1
CJI82_00405	gene	919581	920843	1263	1	reverse	1			CJI82_00275	1
CJI82_00404	gene	918325	919500	1176	1	forward	1			CJI82_00274	1
CJI82_00403	gene	913712	917968	4257	1	forward	1			CJI82_00273	1
CJI82_00402	gene	912507	913013	507	1	reverse	1			CJI82_00272	1
CJI82_00401	gene	911303	912016	714	1	forward	1			CJI82_00271	1
CJI82_00400	gene	908904	910262	1359	1	reverse	1			CJI82_00269	1
CJI82_00399	gene	907666	908616	951	1	reverse	1			CJI82_00268	1
CJI82_00398	gene	905345	907207	1863	1	reverse	1			CJI82_00267	1
CJI82_00397	gene	903155	904646	1492	1	reverse	1			CJI82_00266	1
CJI82_00332	gene	902940	903887	948	1	reverse	1			CJI82_00265	1
CJI82_01294	gene	902425	904646	2222	1	reverse	1			CJI82_00264	1
CJI82_00743	gene	901392	904646	3255	1	reverse	1			CJI82_00263	1
CJI82_01541	gene	901392	904646	3255	1	reverse	1			CJI82_00262	1
CJI82_03241	gene	901392	904646	3255	1	reverse	1			CJI82_00261	1
CJI82_05010	gene	901392	904646	3255	1	reverse	1			CJI82_00260	1
CJI82_00333	gene	901392	902533	1142	1	reverse	1			CJI82_00259	1
CJI82_00334	gene	896879	899245	2367	1	reverse	1			CJI82_00258	1
CJI82_00335	gene	894819	896780	1962	1	forward	1			CJI82_00257	1
CJI82_00336	gene	890614	892257	1644	1	forward	1			CJI82_00256	1
CJI82_00337	gene	888473	890209	1737	1	forward	1			CJI82_00255	1
CJI82_00338	gene	887071	887805	735	1	reverse	1			CJI82_00254	1
CJI82_00339	gene	884093	885850	1758	1	reverse	1			CJI82_00253	1
CJI82_00340	gene	880644	882926	2283	1	reverse	1			CJI82_00252	1
CJI82_00341	gene	878863	880248	1386	1	reverse	1			CJI82_00251	1
CJI82_00342	gene	877553	878845	1293	1	forward	1			CJI82_00250	1
CJI82_00343	gene	875262	876242	981	1	reverse	1			CJI82_00249	1
CJI82_00344	gene	874370	875050	681	1	forward	1			CJI82_00248	1
CJI82_00345	gene	873318	873989	672	1	reverse	1			CJI82_00247	1
CJI82_00346	gene	872097	873203	1107	1	forward	1			CJI82_00246	1
CJI82_00347	gene	865981	871755	5775	1	forward	1			CJI82_00245	1
CJI82_00348	gene	864203	864877	675	1	forward	1			CJI82_00244	1
CJI82_00349	gene	862201	863505	1305	1	forward	1			CJI82_00243	1
CJI82_00350	gene	860075	861154	1080	1	forward	1			CJI82_00242	1
CJI82_00351	gene	856420	857961	1542	1	reverse	1			CJI82_00241	1
CJI82_00352	gene	855065	856279	1215	1	forward	1			CJI82_00240	1
CJI82_00353	gene	851816	854569	2754	1	forward	1			CJI82_00239	1
CJI82_00354	gene	848583	850760	2178	1	reverse	1			CJI82_00238	1
CJI82_00355	gene	847700	848248	549	1	reverse	1			CJI82_00237	1
CJI82_00356	gene	845223	846233	1011	1	reverse	1			CJI82_00236	1
CJI82_00357	gene	843561	844763	1203	1	forward	1			CJI82_00235	1
CJI82_00358	gene	841684	842361	678	1	reverse	1			CJI82_00234	1
CJI82_00359	gene	840359	841585	1227	1	forward	1			CJI82_00233	1
CJI82_00360	gene	837749	839005	1257	1	forward	1			CJI82_00232	1
CJI82_00361	gene	832754	834424	1671	1	reverse	1			CJI82_00231	1
CJI82_00362	gene	831637	832626	990	1	forward	1			CJI82_00230	1
CJI82_00363	gene	829846	831312	1467	1	forward	1			CJI82_00229	1
CJI82_00364	gene	828501	829592	1092	1	forward	1			CJI82_00228	1
CJI82_00365	gene	825636	826712	1077	1	forward	1			CJI82_00227	1
CJI82_00366	gene	822001	824460	2460	1	forward	1			CJI82_00226	1
CJI82_00367	gene	818494	821814	3321	1	forward	1			CJI82_00225	1
CJI82_00368	gene	817783	818328	546	1	reverse	1			CJI82_00224	1
CJI82_00369	gene	815833	817752	1920	1	forward	1			CJI82_00223	1
CJI82_00370	gene	814330	815112	783	1	forward	1			CJI82_00222	1
CJI82_00371	gene	812935	813378	444	1	reverse	1			CJI82_00221	1
CJI82_00372	gene	811679	812923	1245	1	forward	1			CJI82_00220	1
CJI82_00373	gene	809588	811018	1431	1	reverse	1			CJI82_00219	1
CJI82_00374	gene	808638	809012	375	1	reverse	1			CJI82_00218	1
CJI82_00375	gene	806715	808361	1647	1	forward	1			CJI82_00217	1
CJI82_00376	gene	805871	806542	672	1	reverse	1			CJI82_00216	1
CJI82_00377	gene	803533	804489	957	1	reverse	1			CJI82_00215	1
CJI82_00378	gene	802777	803445	669	1	forward	1			CJI82_00214	1
CJI82_00379	gene	799103	801412	2310	1	reverse	1			CJI82_00213	1
CJI82_00380	gene	798000	798980	981	1	reverse	1			CJI82_00212	1
CJI82_00381	gene	797092	797943	852	1	forward	1			CJI82_00211	1
CJI82_00382	gene	796250	796887	638	1	forward	1			MRR1	1
CJI82_00383	gene	795214	795549	336	1	reverse	1			CJI82_00209	1
CJI82_00384	gene	794277	795125	849	1	forward	1			CJI82_00208	1
CJI82_00385	gene	791353	793971	2619	1	reverse	1			CJI82_00207	1
CJI82_00386	gene	790509	791348	840	1	forward	1			CJI82_00206	1
CJI82_00387	gene	788279	790285	2007	1	forward	1			CJI82_00205	1
CJI82_00388	gene	786122	788044	1923	1	forward	1			CJI82_00204	1
CJI82_00389	gene	784769	786049	1281	1	reverse	1			CJI82_00203	1
CJI82_00390	gene	783712	784757	1046	1	forward	1			CJI82_00202	1
CJI82_00391	gene	782674	783405	732	1	reverse	1			CJI82_00201	1
CJI82_00392	gene	779560	782649	3090	1	forward	1			CJI82_00200	1
CJI82_00393	gene	777205	779211	2007	1	forward	1			CJI82_00199	1
CJI82_00394	gene	774583	775101	519	1	reverse	1			CJI82_00198	1
CJI82_00395	gene	772818	773924	1107	1	reverse	1			CJI82_00197	1
CJI82_00396	gene	772616	772688	73	1	forward	1			CJI82_00196	1
CJI82_00540	gene	772616	772688	73	1	forward	1			CJI82_00195	1
CJI82_01144	gene	772616	772688	73	1	forward	1			CJI82_00194	1
CJI82_03798	gene	772616	772688	73	1	forward	1			CJI82_00193	1
CJI82_04333	gene	772616	772688	73	1	forward	1			CJI82_00192	1
CJI82_04890	gene	772616	772688	73	1	forward	1			CJI82_00191	1
CJI82_05536	gene	772616	772688	73	1	forward	1			CJI82_00190	1
CJI82_01012	gene	772616	772688	73	1	forward	1			CJI82_00189	1
CJI82_00333	gene	770033	771175	1143	1	forward	1			CJI82_00188	1
CJI82_00332	gene	768677	769625	949	1	forward	1			CJI82_00187	1
CJI82_00743	gene	767954	771175	3222	1	forward	1			CJI82_00186	1
CJI82_01541	gene	767954	771175	3222	1	forward	1			CJI82_00185	1
CJI82_03241	gene	767954	771175	3222	1	forward	1			CJI82_00184	1
CJI82_05010	gene	767954	771175	3222	1	forward	1			CJI82_00183	1
CJI82_01294	gene	767919	770141	2223	1	forward	1			CJI82_00182	1
CJI82_00397	gene	767919	769409	1491	1	forward	1			CJI82_00181	1
CJI82_00331	gene	767778	767851	74	1	reverse	1			CJI82_00180	1
CJI82_00539	gene	767778	767851	74	1	reverse	1			TPK1	1
CJI82_01011	gene	767778	767851	74	1	reverse	1			CJI82_00178	1
CJI82_01145	gene	767778	767851	74	1	reverse	1			CJI82_00177	1
CJI82_01392	gene	767778	767851	74	1	reverse	1			CJI82_00176	1
CJI82_03797	gene	767778	767851	74	1	reverse	1			CJI82_00175	1
CJI82_04334	gene	767778	767851	74	1	reverse	1			CJI82_00174	1
CJI82_04889	gene	767778	767851	74	1	reverse	1			CJI82_00173	1
CJI82_00330	gene	764487	766204	1718	1	reverse	1			CJI82_00172	1
CJI82_00329	gene	759203	759709	507	1	reverse	1			CJI82_00171	1
CJI82_00328	gene	753726	755765	2040	1	reverse	1			CJI82_00170	1
CJI82_00327	gene	751942	753315	1374	1	forward	1			CJI82_00169	1
CJI82_00326	gene	745708	746529	822	1	forward	1			CJI82_00168	1
CJI82_00325	gene	742734	744668	1935	1	forward	1			CJI82_00167	1
CJI82_00324	gene	741538	742183	646	1	forward	1			CJI82_00166	1
CJI82_00323	gene	738943	740220	1278	1	reverse	1			CJI82_00165	1
CJI82_00322	gene	738337	738537	201	1	forward	1			CJI82_00164	1
CJI82_00321	gene	733146	737513	4368	1	reverse	1			CJI82_00163	1
CJI82_00320	gene	732047	732649	603	1	reverse	1			CJI82_00162	1
CJI82_00319	gene	728993	731995	3003	1	forward	1			CJI82_00161	1
CJI82_00318	gene	727515	728636	1122	1	forward	1			CJI82_00160	1
CJI82_00317	gene	720863	727141	6279	1	forward	1			CJI82_00159	1
CJI82_00316	gene	719044	720246	1203	1	forward	1			CJI82_00158	1
CJI82_00315	gene	716821	717120	300	1	reverse	1			CJI82_00157	1
CJI82_00314	gene	715913	716596	684	1	forward	1			CJI82_00156	1
CJI82_00313	gene	712129	715077	2949	1	forward	1			CJI82_00155	1
CJI82_00312	gene	709054	710550	1497	1	reverse	1			CJI82_00154	1
CJI82_00311	gene	705774	708728	2955	1	forward	1			CJI82_00153	1
CJI82_00310	gene	703456	704919	1464	1	forward	1			CJI82_00152	1
CJI82_00309	gene	701610	702464	855	1	forward	1			CJI82_00151	1
CJI82_00308	gene	698984	700612	1629	1	reverse	1			CJI82_00150	1
CJI82_00307	gene	696746	698665	1920	1	reverse	1			CJI82_00149	1
CJI82_00306	gene	692588	695773	3186	1	reverse	1			CJI82_00148	1
CJI82_00305	gene	689407	691656	2250	1	reverse	1			CJI82_00147	1
CJI82_00304	gene	688021	689229	1209	1	reverse	1			CJI82_00146	1
CJI82_00303	gene	685505	687262	1758	1	reverse	1			CJI82_00145	1
CJI82_00302	gene	683163	684254	1092	1	forward	1			CJI82_00144	1
CJI82_00301	gene	674405	678340	3936	1	reverse	1			CJI82_00142	1
CJI82_00300	gene	673482	674354	873	1	forward	1			CJI82_00141	1
CJI82_00299	gene	670626	673346	2721	1	forward	1			CJI82_00140	1
CJI82_00298	gene	668518	670134	1617	1	reverse	1			CJI82_00139	1
CJI82_00297	gene	666929	667264	336	1	reverse	1			CJI82_00138	1
CJI82_00296	gene	666234	666722	489	1	forward	1			CJI82_00137	1
CJI82_00295	gene	665159	665932	774	1	reverse	1			CJI82_00136	1
CJI82_00294	gene	661707	663362	1656	1	reverse	1			CJI82_00135	1
CJI82_00293	gene	656847	661529	4683	1	forward	1			CJI82_00134	1
CJI82_00292	gene	653336	654352	1017	1	forward	1			CJI82_00133	1
CJI82_00291	gene	648953	649840	888	1	reverse	1			CJI82_00132	1
CJI82_00290	gene	648278	648897	620	1	forward	1			CJI82_00131	1
CJI82_00289	gene	647024	648118	1095	1	forward	1			MDR1	1
CJI82_00288	gene	645711	646904	1194	1	reverse	1			CJI82_00129	1
CJI82_00287	gene	644167	645708	1542	1	forward	1			CJI82_00128	1
CJI82_00286	gene	642834	644063	1230	1	forward	1			CJI82_00126	1
CJI82_00285	gene	641587	642687	1101	1	reverse	1			CJI82_00125	1
CJI82_00284	gene	640102	641574	1473	1	forward	1			CJI82_00124	1
CJI82_00283	gene	639155	640000	846	1	forward	1			CJI82_00123	1
CJI82_00282	gene	636476	637936	1461	1	reverse	1			CJI82_00122	1
CJI82_00281	gene	634215	635303	1089	1	reverse	1			CJI82_00121	1
CJI82_00280	gene	632455	633837	1383	1	reverse	1			CJI82_00120	1
CJI82_00279	gene	629325	631337	2013	1	reverse	1			CJI82_00119	1
CJI82_00278	gene	628431	629132	702	1	reverse	1			CJI82_00118	1
CJI82_00277	gene	626338	627867	1530	1	reverse	1			CJI82_00117	1
CJI82_00276	gene	625407	626336	930	1	forward	1			CJI82_00116	1
CJI82_00275	gene	622921	625232	2312	1	forward	1			CJI82_00115	1
CJI82_00274	gene	621599	622561	963	1	reverse	1			CJI82_00114	1
CJI82_00273	gene	619199	621136	1938	1	reverse	1			CJI82_00113	1
CJI82_00272	gene	616697	619156	2460	1	forward	1			CJI82_00112	1
CJI82_00271	gene	613227	614969	1743	1	forward	1			CJI82_00111	1
CJI82_00270	gene	612024	612095	72	1	forward	1			CJI82_00110	1
CJI82_02301	gene	612024	612095	72	1	forward	1			CJI82_00109	1
CJI82_02568	gene	612024	612095	72	1	forward	1			CJI82_00108	1
CJI82_02831	gene	612024	612095	72	1	forward	1			CJI82_00107	1
CJI82_00269	gene	604671	608891	4221	1	reverse	1			CJI82_00106	1
CJI82_00268	gene	603564	604526	963	1	reverse	1			CJI82_00105	1
CJI82_00267	gene	600616	603153	2538	1	reverse	1			CJI82_00104	1
CJI82_00266	gene	597839	600415	2577	1	reverse	1			CJI82_00103	1
CJI82_00265	gene	595438	596952	1515	1	reverse	1			CJI82_00102	1
CJI82_00264	gene	594312	595070	759	1	forward	1			CJI82_00101	1
CJI82_00263	gene	592706	593931	1226	1	reverse	1			CJI82_00100	1
CJI82_00262	gene	591322	592167	846	1	reverse	1			CJI82_00099	1
CJI82_00261	gene	590216	591031	816	1	reverse	1			CJI82_00098	1
CJI82_00260	gene	587233	589530	2298	1	reverse	1			CJI82_00097	1
CJI82_00259	gene	586404	587177	774	1	forward	1			CJI82_00096	1
CJI82_00258	gene	585064	586335	1272	1	forward	1			CJI82_00095	1
CJI82_00257	gene	584171	584914	744	1	reverse	1			CJI82_00094	1
CJI82_00256	gene	577495	582330	4836	1	reverse	1			CJI82_00093	1
CJI82_00255	gene	575835	576917	1083	1	reverse	1			CJI82_00092	1
CJI82_00254	gene	573762	575822	2061	1	forward	1			CJI82_00091	1
CJI82_00253	gene	571003	572820	1818	1	reverse	1			CJI82_00090	1
CJI82_00252	gene	569581	570795	1215	1	reverse	1			CJI82_00089	1
CJI82_00251	gene	567786	569531	1746	1	forward	1			CJI82_00088	1
CJI82_00250	gene	565800	567644	1845	1	forward	1			CJI82_00087	1
CJI82_00249	gene	564233	565603	1371	1	forward	1			CDC6	1
CJI82_00248	gene	562102	563829	1728	1	forward	1			CJI82_00085	1
CJI82_00247	gene	559317	560783	1467	1	reverse	1			CJI82_00084	1
CJI82_00246	gene	556594	559125	2532	1	forward	1			CJI82_00083	1
[truncated: 4,400 more rows]

## Sheet: Antifungal_Resistance
Table S4. Antifungal resistance
Overview on Antifungal Resistance
Chromosome number	Possible resistance to	Gene	Gene description	Resistance mechanism (if known) based on literature	References	Nonsynonymous substitutions in Romanian isolates		Supplementary References
1	Azoles	MRR1A	Transcriptional regulator for MDR1	overexpression of MDR1 due to mutations (clades III, IV)	37, 39	*907Y		37. Sharma C, Kadosh D. Perspective on the origin, resistance, and spread of the emerging human fungal pathogen Candida auris. PLoS Pathog. 2023;19: e1011190. PMID: 36952448.
		HSP90-SHQ1	heat shock protein (mediator of tolerance)		39, 40	0		38. Muñoz JF, Gade L, Chow NA, Loparev VN, Juieng P, Berkow EL, Farrer RA, Litvintseva AP, Cuomo CA. Genomic insights into multidrug-resistance, mating and virulence in Candida auris and related emerging species. Nat Commun. 2018; 9:5346.
	Echinocandins, Azoles	CIS2	γ-glutamyl-transpeptidase, involved in detoxification of xenobiotics	mutations	25	K74E		39. Lee Y, Robbins N, Cowen LE. Molecular mechanisms governing antifungal drug resistance. NPJ Antimicrob Resist. 2023; 1(1): 5. PMID: 38686214
	Nucleoside analogues (5 Flucytosine)	FCY2	cytosine deaminase activity, purine-cytosine permease	mutations	24, 37, 40	0		40. Zhou W, Li X, Lin Y, Yan W, Jiang S, Huang X, Yang X, Qiao D, Li N. A Comparative Transcriptome Between Anti-drug Sensitive and Resistant Candida auris in China. 2021;12:708009. PMID: 34354695.
		FUR1	uracil phosphoribosyl-transferase	mutations	24, 37	0
	Polyenes	ERG3	ergosterol synthesis (5 sterol desaturase)	overexpression	39, 40	0
		MEC3	DNA damage checkpoint proteins	mutations	25	0
		MET15	sulfhydrylase	overexpression	38	0
		ERG24	ergosterol synthesis		38	0
2	Azoles	CDR1	(Candida drug resistance 1) drug exporters of ABC family	Increased drug efflux due to deletions or overexpressions	13, 25, 37, 39	E709D
		UPC2	zinc cluster transcription factor	ERG11 up-regulation due to mutations	38, 40	0
	Echinocandins	FKS1	β(1,3) glucan synthase subunit	Decreased affinity to drug due to Mutations in FKS1 hot spot (e.g. S639F/Y)	13, 21, 24, 25, 37	0
		FKS2	β(1,3) glucan synthase subunit		24, 39	0
	Polyenes	ERG1	ergosterol synthesis	overexpression	24, 25, 37, 40	0
		FLO8	transcription factor for	Mutations, biofilm formation?	25, 37	0
		ARG1	argininosuccinate synthase	overexpression	38	E47K
	Polyenes, azoles	CDR4	drug exporters of ABC family	overexpression	13, 25, 38, 40	0
		FTH1	iron transporter		38	0
		ENO1	Enolase			0
3	Azoles	ERG11	lanosterol 14 α-demethylase (sterol synthesis pathway)	Reduced affinity to azole due to mutations (e.g. Y132F) or increased gene copy number	13, 21, 24, 25, 37, 39, 40	Y132F
	Polyenes	CSA1	glycophosphatidylinositol (GPI)-anchored protein	biofilm formation; overexpression	38	0
		PEA2	subunit of polarisome		25	0
		FAS1	fatty acid biosynthesis		38	0
		MVD	Mevalonate diphosphate decarboxylase (ergosterol synthesis pathway)		33, 38	0
		SIT1	siderophore iron transporter biofilm formation	duplication	38	0
4	Azoles	MDR1	(multidrug resistance 1) Drug exporters (efflux pumps) belonging to the major facilitator superfamily (MFS)	Drug exporters (efflux pump)	39	K749R
		HSP90	heat shock protein (mediator of tolerance)		39, 40	0
	Nucleoside analogues (5 Flucytosine)	FCY1	cytosine deaminase activity, purine-cytosine permease	mutations	24, 37, 40	S70R
	Polyenes	ERG6	ergosterol synthesis	Drug target alteration due to mutations (e.g. YY98V) or target overexpression	24, 25, 26, 37	0
		ERG2	ergosterol synthesis	overexpression	12, 24, 25, 27, 37, 40	E39D
5	Azoles	TAC1b	Transcriptional regulator for CDR1 (efflux pumps)	overexpression of CDR1 due to gain-on-function mutations (e.g. A657F) or deletions; independent mechanism?	24, 25, 37	K691E
		HSP90-STI1	heat shock protein (mediator of tolerance)		39, 40	A35V, K66E, L260S, H349Y
	Polyenes, Azoles	OPT1	Oligopeptide transporters	Drug transporter	38	0
	Polyenes	ERG13	ergosterol synthesis	overexpression	24, 37	0
6	Azoles	HSP90-SBA1	heat shock protein (mediator of tolerance)		39, 40	0
		ABC-ARB1	ATP-binding cassette (ABC) ARB1 drug exporters	Drug transporter	40	0
		CDR2	drug exporters of ABC family	overexpression	13, 25, 40	M67T, C76S, P129L
	Polyenes	PGA7	glycophosphatidylinositol (GPI)-anchored protein; Biofilm formation		38	0
		RBT5	GPI-surface protein; Biofilm formation		38	0
7	Polyenes	ERG5	ergosterol synthesis	overexpression	40	0
		FAS2	fatty acid biosynthesis		38	E1211D
		STE6	ABC family transporter		12	G240S, D421--, K1218N
